# Supplementary material for: Subfamily C7 Raf‐like kinases MRK1, RAF26, and RAF39 regulate immune homeostasis and stomatal opening in Arabidopsis thaliana
Source: New Phytol. 2024 Oct 24;244(6):2278–94. doi: 10.1111/nph.20198 (PMC11579443; doi:10.1111/nph.20198)
Supplement: Supplementary file 4 — Table S2 List of CPK28‐associated proteins identified by LC‐MS/MS. Please note: Wiley is not responsible for the content or functionality of any Supporting Information supplied by the authors. Any queries (other than missing material) should be directed to the New Phytologist Central Office. [file NPH-244-2278-s001.xlsx]

## Sheet: Sheet 1
New Phytologist Supporting Information
Article title: Subfamily C7 Raf-like kinases MRK1, RAF26, and RAF39 regulate immune homeostasis and stomatal opening in Arabidopsis thaliana.
Authors: Márcia Gonçalves Dias, Bassem Doss, Anamika Rawat, Kristen R. Siegel, Tharika Mahathanthrige, Jan Sklenar, Maria Camila Rodriguez Gallo, Paul Derbyshire, Thakshila Dharmasena, Emma Cameron, Richard Glen Uhrig, Cyril Zipfel, Frank L.H. Menke, and Jacqueline Monaghan
Article acceptance date: 26 September 2024.
Table S2 - List of CPK28-associated proteins identified by LC-MS/MS.

## Sheet: Table S2
Table S2: List of CPK28 associated proteins identified by LC-MS/MS.
Number of unique peptides identified from each of the biological replicates (R1, R2, R3) from genotypes cpk28-1/35S:CPK28-YFP (CPK28), Col-0/35S:CPK5-YFP (CPK5), nsl1-1/35S:NSL1-YFP (NSL), or Col-0/Lti6B-GFP (PM-GFP). Mascot search files were imported into Scaffold (2.5.1; Proteome Software) and filtered with a 1% FDR protein threshold. JM performed the affinity-purification and processed samples…
Accession Number	Identified Proteins	CPK28			CPK5			NSL1			PM-GFP
		R1	R2	R3	R1	R2	R3	R1	R2	R3	R1	R2
AT5G66210.1 (+1)	|CPK28 | calcium-dependent protein ki0se 28 | chr5:26456681-26459434 REVERSE LENGTH=523	1908	2116	1223	46	48	121	22	136	24	15	6
AT2G39730.1	|RCA | rubisco activase | chr2:16570951-16573345 REVERSE LENGTH=474	1168	1365	574	42	381	253	210	352	82	219	37
Vector_pK7WGF2	GFP_TAG enhanced green fluorescent protein, Gateway bi0ry vector pK7WGF2	994	1550	551	153	914	339	497	666	174	581	321
ATCG00120.1	|ATPA | ATP synthase subunit alpha | chrC:9938-11461 REVERSE LENGTH=507	543	683	335	32	260	209	138	238	61	146	36
AT5G62690.1 (+1)	|TUB2 | tubulin beta chain 2 | chr5:25181560-25183501 FORWARD LENGTH=450	527	538	305	6	137	76	27	114	8	65	4
AT5G44340.1	|TUB4 | tubulin beta chain 4 | chr5:17859442-17860994 REVERSE LENGTH=444	487	513	259	4	125	60	21	98	5	62	5
AT5G23860.1 (+1)	|TUB8 | tubulin beta 8 | chr5:8042962-8044528 FORWARD LENGTH=449	475	480	261	0	121	0	0	105	0	0	5
ATCG00490.1	|RBCL | ribulose-bisphosphate carboxylases | chrC:54958-56397 FORWARD LENGTH=479	472	440	413	36	362	333	415	278	141	341	102
AT2G29550.1	|TUB7 | tubulin beta-7 chain | chr2:12644258-12645932 REVERSE LENGTH=449	465	473	250	0	109	59	22	101	6	50	5
AT4G20890.1	|TUB9 | tubulin beta-9 chain | chr4:11182218-11183840 FORWARD LENGTH=444	456	456	243	4	112	56	0	92	0	56	0
AT2G17890.1	|CPK16 | calcium-dependent protein ki0se 16 | chr2:7769885-7772627 REVERSE LENGTH=571	450	529	310	8	6	25	4	36	3	4	1
ATCG00480.1	|ATPB, PB | ATP synthase subunit beta | chrC:52660-54156 REVERSE LENGTH=498	439	447	278	26	182	163	199	152	58	208	47
AT1G20010.1	|TUB5 | tubulin beta-5 chain | chr1:6938033-6940481 REVERSE LENGTH=449	399	379	208	4	110	54	19	93	6	53	3
AT5G12250.1	|TUB6 | beta-6 tubulin | chr5:3961317-3962971 REVERSE LENGTH=449	385	374	203	6	96	51	19	88	6	41	3
AT1G75780.1	|TUB1 | tubulin beta-1 chain | chr1:28451378-28453602 REVERSE LENGTH=447	354	330	191	0	107	52	0	0	0	0	0
AT3G08580.1 (+1)	|AAC1 | ADP/ATP carrier 1 | chr3:2605706-2607030 REVERSE LENGTH=381	321	389	224	11	82	54	15	69	6	55	7
AT4G20360.1	|ATRAB8D, ATRABE1B, RABE1b | RAB GTPase homolog E1B | chr4:10990036-10991466 FORWARD LENGTH=476	293	402	164	12	155	109	67	178	37	70	19
AT1G42970.1	|GAPB | glyceraldehyde-3-phosphate dehydroge0se B subunit | chr1:16127552-16129584 FORWARD LENGTH=447	290	407	246	10	194	102	54	190	33	99	21
AT1G49240.1	|ACT8 | actin 8 | chr1:18216539-18217947 FORWARD LENGTH=377	284	397	175	6	117	71	34	109	20	56	16
AT5G09810.1	|ACT7 | actin 7 | chr5:3052809-3054220 FORWARD LENGTH=377	248	341	173	8	113	72	32	90	18	57	18
AT3G26650.1	|GAPA, GAPA-1 | glyceraldehyde 3-phosphate dehydroge0se A subunit | chr3:9795226-9796848 FORWARD LENGTH=396	241	393	202	6	194	88	42	170	30	70	17
AT1G12900.1	|GAPA-2 | glyceraldehyde 3-phosphate dehydroge0se A subunit 2 | chr1:4392634-4394283 REVERSE LENGTH=399	227	374	187	0	176	84	41	156	31	65	18
AT4G04640.1	|ATPC1 | ATPase, F1 complex, gamma subunit protein | chr4:2350761-2351882 REVERSE LENGTH=373	223	217	113	5	91	54	35	85	20	62	16
AT1G06950.1	|ATTIC110, TIC110 | translocon at the inner envelope membrane of chloroplasts 110 | chr1:2130303-2135563 REVERSE LENGTH=1016	205	241	130	0	41	45	24	41	2	20	0
AT1G13440.1	|GAPC-2, GAPC2 | glyceraldehyde-3-phosphate dehydroge0se C2 | chr1:4608465-4610494 REVERSE LENGTH=338	202	344	128	6	124	53	23	109	13	25	11
ATCG00680.1	|PSBB | photosystem II reaction center protein B | chrC:72371-73897 FORWARD LENGTH=508	200	91	87	6	61	76	55	48	14	145	89
AT3G04120.1	|GAPC, GAPC-1, GAPC1 | glyceraldehyde-3-phosphate dehydroge0se C subunit 1 | chr3:1081077-1083131 FORWARD LENGTH=338	192	343	130	6	119	53	26	107	14	29	11
AT3G12110.1	|ACT11 | actin-11 | chr3:3858116-3859609 FORWARD LENGTH=377	190	266	130	0	94	49	0	74	14	49	15
AT3G14420.1 (+1)	| | Aldolase-type TIM barrel family protein | chr3:4821804-4823899 FORWARD LENGTH=367	188	297	134	3	131	95	16	123	36	56	23
AT4G10340.1	|LHCB5 | light harvesting complex of photosystem II 5 | chr4:6408200-6409496 FORWARD LENGTH=280	187	182	100	5	65	28	50	79	7	56	9
AT1G29930.1	|CAB1, AB140, CAB140, LHCB1.3 | chlorophyll A/B binding protein 1 | chr1:10478071-10478874 FORWARD LENGTH=267	183	191	90	0	94	0	62	0	14	88	15
AT2G18960.1	|AHA1, PMA, OST2, HA1 | H(+)-ATPase 1 | chr2:8221858-8227268 FORWARD LENGTH=949	182	198	166	1	14	24	3	14	0	11	0
AT2G07698.1	| | ATPase, F1 complex, alpha subunit protein | chr2:3361474-3364028 FORWARD LENGTH=777	174	265	156	9	90	65	47	80	20	51	11
AT1G04820.1 (+1)	|TUA4, TOR2 | tubulin alpha-4 chain | chr1:1356421-1358266 REVERSE LENGTH=450	171	173	123	4	67	35	16	53	13	40	6
AT2G34420.1	|LHB1B2, LHCB1.5 | photosystem II light harvesting complex gene B1B2 | chr2:14522716-14523513 REVERSE LENGTH=265	170	173	87	19	89	55	63	78	14	89	15
ATCG00280.1	|PSBC | photosystem II reaction center protein C | chrC:33720-35141 FORWARD LENGTH=473	169	148	82	9	54	48	52	53	13	117	72
AT1G61520.1 (+1)	|LHCA3 | photosystem I light harvesting complex gene 3 | chr1:22700152-22701149 FORWARD LENGTH=273	168	170	101	6	67	24	35	57	5	44	6
AT4G30190.1	|AHA2, PMA2, HA2 | H(+)-ATPase 2 | chr4:14770820-14775920 REVERSE LENGTH=948	165	169	159	0	0	20	4	15	0	0	0
AT5G02500.1	|HSC70-1, HSP70-1, AT-HSC70-1, HSC70 | heat shock cog0te protein 70-1 | chr5:554055-556334 REVERSE LENGTH=651	164	193	115	15	115	69	98	138	36	64	14
AT2G37620.1 (+2)	|ACT1, AAc1 | actin 1 | chr2:15779761-15781241 FORWARD LENGTH=377	164	246	125	8	75	50	24	62	14	46	13
AT4G34980.1	|SLP2 | subtilisin-like serine protease 2 | chr4:16656929-16659223 REVERSE LENGTH=764	163	124	141	52	256	175	133	249	55	205	40
AT5G13490.1 (+1)	|AAC2 | ADP/ATP carrier 2 | chr5:4336034-4337379 FORWARD LENGTH=385	162	223	125	6	0	26	0	0	0	0	5
AT3G14415.1 (+1)	| | Aldolase-type TIM barrel family protein | chr3:4818667-4820748 FORWARD LENGTH=367	155	248	112	5	106	83	15	118	34	56	20
AT2G34430.1	|LHB1B1, LHCB1.4 | light-harvesting chlorophyll-protein complex II subunit B1 | chr2:14524818-14525618 FORWARD LENGTH=266	152	152	66	12	67	33	51	64	0	69	0
AT5G14740.2	|CA2, CA18, BETA CA2 | carbonic anhydrase 2 | chr5:4760536-4762382 FORWARD LENGTH=259	151	211	135	4	102	107	67	79	17	75	15
AT1G15820.1	|LHCB6, CP24 | light harvesting complex photosystem II subunit 6 | chr1:5446685-5447676 REVERSE LENGTH=258	138	179	85	8	48	33	57	48	1	75	5
AT5G19770.1 (+1)	|TUA3 | tubulin alpha-3 | chr5:6682761-6684474 REVERSE LENGTH=450	138	147	92	0	48	28	16	38	11	31	5
AT1G07920.1 (+5)	| | GTP binding Elongation factor Tu family protein | chr1:2455559-2457001 FORWARD LENGTH=449	133	154	102	8	119	72	31	96	20	49	15
AT3G09440.1 (+1)	| | Heat shock protein 70 (Hsp 70) family protein | chr3:2903434-2905632 REVERSE LENGTH=649	133	140	97	0	94	61	81	119	27	45	11
AT3G45140.1	|LOX2, ATLOX2 | lipoxyge0se 2 | chr3:16525437-16529233 FORWARD LENGTH=896	133	158	103	1	66	62	80	82	10	53	7
AT2G05070.1	|LHCB2.2, LHCB2 | photosystem II light harvesting complex gene 2.2 | chr2:1799436-1800329 REVERSE LENGTH=265	133	115	66	14	60	38	53	61	11	69	14
AT5G42020.1	|BIP, BIP2 | Heat shock protein 70 (Hsp 70) family protein | chr5:16807697-16810480 REVERSE LENGTH=668	131	99	69	0	67	39	60	71	0	35	0
AT3G01500.2	|CA1 | carbonic anhydrase 1 | chr3:194853-197873 REVERSE LENGTH=347	129	146	106	3	95	73	53	74	7	60	6
AT5G28540.1	|BIP1 | heat shock protein 70 (Hsp 70) family protein | chr5:10540665-10543274 REVERSE LENGTH=669	128	102	71	3	64	41	60	69	11	35	8
AT2G30950.1	|VAR2, FTSH2 | FtsH extracellular protease family | chr2:13174692-13177064 FORWARD LENGTH=695	127	164	59	0	33	20	25	22	3	21	0
AT5G42270.1	|VAR1, FTSH5 | FtsH extracellular protease family | chr5:16902659-16905102 FORWARD LENGTH=704	123	192	75	0	48	27	26	39	3	24	2
AT1G09340.1	|CRB, CSP41B, HIP1.3 | chloroplast R0 binding | chr1:3015473-3018035 FORWARD LENGTH=378	123	171	99	0	51	39	4	52	5	28	3
AT2G47110.1 (+1)	|UBQ6 | ubiquitin 6 | chr2:19344701-19345174 FORWARD LENGTH=157	123	214	84	0	41	12	34	0	0	39	0
AT3G62250.1	|UBQ5 | ubiquitin 5 | chr3:23037138-23037611 FORWARD LENGTH=157	122	214	83	5	41	11	34	57	5	37	12
AT5G02870.1	| | Ribosomal protein L4/L1 family | chr5:657830-659526 FORWARD LENGTH=407	122	43	35	2	28	25	45	27	2	86	0
AT5G50920.1	|CLPC, ATHSP93-V, HSP93-V, DCA1, CLPC1 | CLPC homologue 1 | chr5:20715710-20719800 REVERSE LENGTH=929	120	170	110	0	107	78	21	46	6	42	3
AT3G08940.2	|LHCB4.2 | light harvesting complex photosystem II | chr3:2717717-2718665 FORWARD LENGTH=287	112	103	69	0	27	13	23	28	1	36	5
AT3G09630.1	| | Ribosomal protein L4/L1 family | chr3:2953813-2955444 FORWARD LENGTH=406	112	35	38	3	24	27	47	25	2	84	0
AT1G50250.1	|FTSH1 | FTSH protease 1 | chr1:18614398-18616930 REVERSE LENGTH=716	108	161	65	0	40	22	23	28	2	19	3
AT3G60750.1	| | Transketolase | chr3:22454004-22456824 FORWARD LENGTH=741	107	181	113	1	96	56	46	74	17	43	8
AT3G13920.1	|EIF4A1, RH4, TIF4A1 | eukaryotic translation initiation factor 4A1 | chr3:4592635-4594128 REVERSE LENGTH=412	107	170	86	1	64	41	5	82	7	12	3
AT2G21390.1	| | Coatomer, alpha subunit | chr2:9152428-9156577 FORWARD LENGTH=1218	105	85	68	1	41	28	22	40	3	17	0
AT5G02490.1	| | Heat shock protein 70 (Hsp 70) family protein | chr5:550296-552565 REVERSE LENGTH=653	102	102	80	15	68	52	60	97	24	45	0
AT4G28520.1	|CRU3, CRC | cruciferin 3 | chr4:14087596-14089617 FORWARD LENGTH=524	102	2	2	0	2	0	0	0	0	0	0
AT4G33470.1	|hda14, ATHDA14 | histone deacetylase 14 | chr4:16102774-16105439 REVERSE LENGTH=423	100	77	54	16	169	52	222	184	63	166	21
AT4G36070.2	|CPK18 | calcium-dependent protein ki0se 18 | chr4:17056743-17059595 REVERSE LENGTH=561	100	116	63	0	0	0	0	10	0	0	0
ATCG00020.1	|PSBA | photosystem II reaction center protein A | chrC:383-1444 REVERSE LENGTH=353	99	67	50	0	39	29	27	31	3	85	65
AT1G54270.1	|EIF4A-2 | eif4a-2 | chr1:20260495-20262018 FORWARD LENGTH=412	98	145	78	0	60	41	4	78	6	10	0
AT3G47470.1	|LHCA4, CAB4 | light-harvesting chlorophyll-protein complex I subunit A4 | chr3:17493622-17494773 REVERSE LENGTH=251	96	112	51	1	36	7	13	29	2	20	3
AT5G66570.1	|PSBO-1, OEE1, OEE33, OE33, PSBO1, MSP-1 | PS II oxygen-evolving complex 1 | chr5:26568744-26570124 FORWARD LENGTH=332	95	33	58	1	49	30	23	29	15	79	42
AT5G46800.1	|BOU | Mitochondrial substrate carrier family protein | chr5:18988779-18989810 REVERSE LENGTH=300	95	137	58	1	22	11	1	17	0	9	0
AT1G43170.1 (+7)	|ARP1, emb2207, RPL3A, RP1 | ribosomal protein 1 | chr1:16266992-16268631 FORWARD LENGTH=389	95	17	39	0	24	27	33	32	1	24	0
AT5G14040.1	|PHT3;1 | phosphate transporter 3;1 | chr5:4531059-4532965 REVERSE LENGTH=375	94	111	62	2	29	23	2	27	1	9	1
AT1G62020.1	| | Coatomer, alpha subunit | chr1:22919814-22923728 FORWARD LENGTH=1216	92	75	60	0	31	20	21	35	3	11	0
AT3G48870.1	|ATCLPC, ATHSP93-III, HSP93-III | Clp ATPase | chr3:18122363-18126008 REVERSE LENGTH=952	89	135	89	0	62	50	15	40	0	33	3
AT1G74470.1	| | Pyridine nucleotide-disulphide oxidoreductase family protein | chr1:27991248-27992845 FORWARD LENGTH=467	88	125	69	0	27	39	9	32	3	15	1
AT1G31330.1	|PSAF | photosystem I subunit F | chr1:11215011-11215939 REVERSE LENGTH=221	87	112	69	5	43	20	31	39	5	47	3
AT3G12780.1	|PGK1 | phosphoglycerate ki0se 1 | chr3:4061127-4063140 REVERSE LENGTH=481	86	122	102	2	61	73	20	74	20	43	14
AT3G50820.1	|PSBO2, PSBO-2, OEC33 | photosystem II subunit O-2 | chr3:18891008-18892311 REVERSE LENGTH=331	84	29	50	0	45	28	22	26	11	67	31
AT5G08690.1	| | ATP synthase alpha/beta family protein | chr5:2825739-2828352 FORWARD LENGTH=556	83	64	71	5	48	54	47	35	10	50	12
AT1G59870.1	|PEN3, PDR8, ATPDR8, ABCG36, ATABCG36 | ABC-2 and Plant PDR ABC-type transporter family protein | chr1:22034661-22039844 FORWARD LENGTH=1469	83	53	61	1	11	9	1	10	0	1	0
AT1G55490.1 (+1)	|CPN60B, LEN1 | chaperonin 60 beta | chr1:20715717-20718673 REVERSE LENGTH=600	82	109	77	0	88	80	69	59	15	51	6
AT4G02770.1	|PSAD-1 | photosystem I subunit D-1 | chr4:1229247-1229873 REVERSE LENGTH=208	82	43	40	2	28	32	50	25	3	88	4
AT5G04140.2	|GLU1, GLS1, GLUS, FD-GOGAT | glutamate synthase 1 | chr5:1130031-1138186 FORWARD LENGTH=1648	80	92	92	0	74	78	36	67	13	40	0
AT2G36250.1 (+1)	|FTSZ2-1, ATFTSZ2-1 | Tubulin/FtsZ family protein | chr2:15197661-15199932 REVERSE LENGTH=478	80	124	66	0	18	16	1	19	0	6	0
AT5G01530.1	|LHCB4.1 | light harvesting complex photosystem II | chr5:209084-210243 FORWARD LENGTH=290	78	96	64	6	49	24	34	39	5	43	7
AT3G54890.1	|LHCA1 | photosystem I light harvesting complex gene 1 | chr3:20339706-20340922 REVERSE LENGTH=241	77	115	58	0	17	6	8	21	2	15	1
AT1G78900.1 (+1)	|VHA-A | vacuolar ATP synthase subunit A | chr1:29660463-29664575 FORWARD LENGTH=623	76	96	45	2	41	40	25	34	8	26	7
AT3G08530.1	| | Clathrin, heavy chain | chr3:2587171-2595411 REVERSE LENGTH=1703	76	66	52	0	0	46	29	25	4	38	0
AT4G31480.1 (+1)	| | Coatomer, beta subunit | chr4:15264145-15267384 FORWARD LENGTH=948	76	48	40	0	8	5	0	4	0	2	0
AT4G13940.1	|HOG1, EMB1395, SAHH1, MEE58, ATSAHH1 | S-adenosyl-L-homocysteine hydrolase | chr4:8054931-8056676 FORWARD LENGTH=485	75	100	78	2	50	45	15	50	14	24	6
AT1G56070.1	|LOS1 | Ribosomal protein S5/Elongation factor G/III/V family protein | chr1:20968245-20971077 REVERSE LENGTH=843	75	147	70	3	82	52	5	51	4	23	4
AT3G46780.1	|PTAC16 | plastid transcriptio0lly active 16 | chr3:17228766-17231021 FORWARD LENGTH=510	75	90	70	0	27	40	21	39	7	24	3
AT3G11130.1	| | Clathrin, heavy chain | chr3:3482575-3491667 REVERSE LENGTH=1705	75	69	51	0	0	47	30	25	4	42	4
AT5G62670.1	|AHA11, HA11 | H(+)-ATPase 11 | chr5:25159495-25164957 FORWARD LENGTH=956	75	89	81	0	9	14	1	10	0	0	1
AT5G17920.1 (+1)	|ATCIMS, ATMETS, ATMS1 | Cobalamin-independent synthase family protein | chr5:5935771-5939195 FORWARD LENGTH=765	72	237	77	0	105	72	27	68	13	37	7
AT4G37930.1	|SHM1, STM, SHMT1 | serine transhydroxymethyltransferase 1 | chr4:17831891-17834742 REVERSE LENGTH=517	72	135	86	1	94	80	32	72	12	36	13
AT3G20820.1	| | Leucine-rich repeat (LRR) family protein | chr3:7280930-7282027 FORWARD LENGTH=365	72	26	38	4	20	26	7	30	4	29	1
AT2G33800.1	| | Ribosomal protein S5 family protein | chr2:14300925-14302352 REVERSE LENGTH=303	71	103	70	6	29	19	31	53	6	41	2
AT1G80480.1	|PTAC17 | plastid transcriptio0lly active 17 | chr1:30258272-30260570 REVERSE LENGTH=444	70	104	56	0	15	3	1	18	0	1	0
AT5G26742.2	|emb1138 | DEAD box R0 helicase (RH3) | chr5:9285540-9288871 REVERSE LENGTH=748	69	48	23	3	17	5	34	34	0	40	0
AT4G35090.1	|CAT2 | catalase 2 | chr4:16700937-16703215 REVERSE LENGTH=492	68	67	57	10	99	56	38	75	11	38	9
AT3G52750.1	|FTSZ2-2 | Tubulin/FtsZ family protein | chr3:19549841-19552435 REVERSE LENGTH=473	68	87	49	0	0	12	0	11	0	5	0
AT5G38410.1	| | Ribulose bisphosphate carboxylase (small chain) family protein | chr5:15377501-15378306 REVERSE LENGTH=181	66	47	64	3	61	39	52	77	5	46	7
AT5G56030.1	|HSP81-2, ERD8, HSP90.2, AtHsp90.2 | heat shock protein 81-2 | chr5:22686923-22689433 FORWARD LENGTH=699	66	14	20	2	18	11	41	17	0	31	2
AT4G33090.1	|APM1, ATAPM1 | aminopeptidase M1 | chr4:15965915-15970418 REVERSE LENGTH=879	66	57	47	0	9	7	1	4	1	4	0
AT4G24280.1	|cpHsc70-1 | chloroplast heat shock protein 70-1 | chr4:12590094-12593437 FORWARD LENGTH=718	65	96	57	3	62	40	48	65	10	22	2
AT4G31700.1	|RPS6, RPS6A | ribosomal protein S6 | chr4:15346306-15347714 REVERSE LENGTH=250	65	34	20	2	23	18	28	21	3	53	0
AT1G06430.1	|FTSH8 | FTSH protease 8 | chr1:1960214-1962525 REVERSE LENGTH=685	65	88	28	0	17	9	16	16	1	14	0
AT3G19820.1 (+2)	|DWF1, DIM, EVE1, DIM1, CBB1 | cell elongation protein / DWARF1 / DIMINUTO (DIM) | chr3:6879835-6881616 REVERSE LENGTH=561	65	79	45	0	20	8	2	18	0	3	0
AT3G14067.1	| | Subtilase family protein | chr3:4658421-4660754 REVERSE LENGTH=777	64	81	60	11	116	93	41	61	24	63	24
AT2G28000.1	|CPN60A, CH-CPN60A, SLP | chaperonin-60alpha | chr2:11926603-11929184 FORWARD LENGTH=586	64	96	55	1	72	61	57	51	13	54	14
ATCG00130.1	|ATPF | ATPase, F0 complex, subunit B/B', bacterial/chloroplast | chrC:11529-12798 REVERSE LENGTH=184	64	78	43	0	30	22	16	24	0	24	1
AT3G05530.1	|RPT5A, ATS6A.2 | regulatory particle triple-A ATPase 5A | chr3:1603540-1605993 FORWARD LENGTH=424	64	95	34	1	20	18	0	21	0	5	1
AT1G78570.1	|RHM1, ROL1, ATRHM1 | rhamnose biosynthesis 1 | chr1:29550110-29552207 FORWARD LENGTH=669	63	93	54	0	25	14	1	16	1	4	1
AT5G23060.1	|CaS | calcium sensing receptor | chr5:7736760-7738412 REVERSE LENGTH=387	62	112	43	0	25	22	11	25	4	19	0
AT5G58290.1	|RPT3 | regulatory particle triple-A ATPase 3 | chr5:23569155-23571116 FORWARD LENGTH=408	61	61	40	0	13	7	0	12	0	4	0
AT5G58330.2	| | lactate/malate dehydroge0se family protein | chr5:23580010-23582287 REVERSE LENGTH=442	61	48	33	2	24	13	0	21	4	15	3
AT1G72730.1	| | DEA(D/H)-box R0 helicase family protein | chr1:27378040-27379593 REVERSE LENGTH=414	61	101	56	0	40	28	4	0	0	0	0
AT1G20620.1	|CAT3, SEN2, ATCAT3 | catalase 3 | chr1:7143142-7146193 FORWARD LENGTH=492	60	91	68	9	105	77	38	106	22	41	12
AT1G67090.1	|RBCS1A | ribulose bisphosphate carboxylase small chain 1A | chr1:25048465-25049249 REVERSE LENGTH=180	60	50	66	3	58	36	57	69	5	50	7
AT1G44575.1	|NPQ4, PSBS | Chlorophyll A-B binding family protein | chr1:16871768-16873194 FORWARD LENGTH=265	60	38	24	0	25	15	33	16	4	49	5
AT5G46290.1	|KASI, KAS1 | 3-ketoacyl-acyl carrier protein synthase I | chr5:18774439-18776629 REVERSE LENGTH=473	60	107	38	0	17	7	0	23	1	1	0
AT5G57350.1 (+1)	|AHA3, ATAHA3, HA3 | H(+)-ATPase 3 | chr5:23231208-23236381 REVERSE LENGTH=949	60	56	61	1	13	15	0	9	1	5	0
AT5G49910.1	|CPHSC70-2EAT SHOCK PROTEIN 70-2, HSC70-7, cpHsc70-2 | chloroplast heat shock protein 70-2 | chr5:20303470-20306295 FORWARD LENGTH=718	59	89	55	3	46	36	45	69	10	16	1
AT5G19760.1	| | Mitochondrial substrate carrier family protein | chr5:6679591-6681845 REVERSE LENGTH=298	59	78	42	2	16	13	1	20	2	5	1
AT2G20580.1	|RPN1A, ATRPN1A | 26S proteasome regulatory subunit S2 1A | chr2:8859211-8864699 FORWARD LENGTH=891	59	70	44	0	11	9	0	7	0	5	0
AT5G10360.1	|EMB3010, RPS6B | Ribosomal protein S6e | chr5:3258734-3260142 REVERSE LENGTH=249	58	35	18	1	23	18	31	23	3	51	0
AT2G17360.1 (+1)	| | Ribosomal protein S4 (RPS4A) family protein | chr2:7546598-7548138 FORWARD LENGTH=261	58	13	10	3	23	15	15	26	1	27	2
AT3G13470.1	| | TCP-1/cpn60 chaperonin family protein | chr3:4389685-4392624 FORWARD LENGTH=596	58	82	61	0	76	66	62	50	0	43	0
ATCG00800.1	| | structural constituent of ribosome | chrC:82826-83482 REVERSE LENGTH=218	57	81	49	0	29	0	5	40	2	13	0
AT5G38430.1	| | Ribulose bisphosphate carboxylase (small chain) family protein | chr5:15384350-15385155 REVERSE LENGTH=181	56	0	59	0	56	39	41	65	4	42	7
AT5G54770.1	|THI1, TZ, THI4 | thiazole biosynthetic enzyme, chloroplast (ARA6) (THI1) (THI4) | chr5:22246634-22247891 FORWARD LENGTH=349	56	97	45	0	31	16	3	15	3	15	0
AT3G08510.1 (+1)	|ATPLC2, PLC2 | phospholipase C 2 | chr3:2582626-2585556 REVERSE LENGTH=581	56	56	25	0	6	3	0	0	0	1	0
AT4G22690.1	|CYP706A1 | cytochrome P450, family 706, subfamily A, polypeptide 1 | chr4:11929847-11931520 FORWARD LENGTH=557	56	58	19	0	8	3	0	2	0	0	0
AT3G23810.1	|SAHH2, ATSAHH2 | S-adenosyl-l-homocysteine (SAH) hydrolase 2 | chr3:8588013-8589671 REVERSE LENGTH=485	55	72	58	0	32	34	0	34	0	15	4
AT1G71500.1	| | Rieske (2Fe-2S) domain-containing protein | chr1:26936084-26937331 FORWARD LENGTH=287	55	101	34	0	25	5	9	15	0	9	3
AT2G31610.1	| | Ribosomal protein S3 family protein | chr2:13450384-13451669 FORWARD LENGTH=250	55	46	32	1	26	10	19	17	3	32	2
AT3G04840.1	| | Ribosomal protein S3Ae | chr3:1329751-1331418 FORWARD LENGTH=262	55	27	35	2	20	12	10	22	1	31	0
AT1G02780.1	|emb2386 | Ribosomal protein L19e family protein | chr1:608120-609391 REVERSE LENGTH=214	55	15	9	2	12	9	28	13	4	42	0
AT2G38040.1 (+1)	|CAC3 | acetyl Co-enzyme a carboxylase carboxyltransferase alpha subunit | chr2:15917612-15920749 FORWARD LENGTH=769	54	147	34	1	18	2	2	27	0	14	0
ATCG00830.1 (+1)	|RPL2.1 | ribosomal protein L2 | chrC:84337-85843 REVERSE LENGTH=274	54	28	30	0	13	7	23	63	7	21	0
AT3G25520.1	|ATL5, PGY3, OLI5, RPL5A | ribosomal protein L5 | chr3:9269573-9271327 REVERSE LENGTH=301	54	18	15	0	17	13	13	18	0	41	2
AT3G63490.1	| | Ribosomal protein L1p/L10e family | chr3:23444269-23446020 FORWARD LENGTH=346	54	22	30	1	14	14	8	46	8	25	1
AT4G24190.1	|SHD, HSP90.7, AtHsp90.7, AtHsp90-7 | Chaperone protein htpG family protein | chr4:12551902-12555851 REVERSE LENGTH=823	54	43	31	1	15	21	9	3	0	8	0
ATCG00470.1	|ATPE | ATP synthase epsilon chain | chrC:52265-52663 REVERSE LENGTH=132	53	77	36	0	17	7	13	25	0	19	1
ATCG01110.1	|NDHH | 0D(P)H dehydroge0se subunit H | chrC:122011-123192 REVERSE LENGTH=393	53	50	36	0	17	10	0	24	0	1	0
AT1G02150.1	| | Tetratricopeptide repeat (TPR)-like superfamily protein | chr1:408779-410433 FORWARD LENGTH=524	53	82	30	0	11	1	0	7	0	0	0
AT5G67360.1	|ARA12 | Subtilase family protein | chr5:26872192-26874465 REVERSE LENGTH=757	52	55	58	18	118	43	51	59	17	61	24
AT3G17390.1	|MTO3, SAMS3, MAT4 | S-adenosylmethionine synthetase family protein | chr3:5952484-5953665 REVERSE LENGTH=393	52	78	45	0	40	31	5	53	7	20	4
AT2G41840.1	| | Ribosomal protein S5 family protein | chr2:17460016-17461398 REVERSE LENGTH=285	52	34	32	3	15	14	27	17	7	44	1
AT3G09840.1	|CDC48, ATCDC48, CDC48A | cell division cycle 48 | chr3:3019494-3022832 FORWARD LENGTH=809	52	64	41	0	9	20	1	1	0	5	0
AT4G38970.1	|FBA2 | fructose-bisphosphate aldolase 2 | chr4:18163714-18165659 REVERSE LENGTH=398	51	61	65	0	41	42	24	36	18	50	12
AT3G09790.1	|UBQ8 | ubiquitin 8 | chr3:3004111-3006006 REVERSE LENGTH=631	51	68	30	1	21	5	17	26	2	13	6
AT5G44120.3	|CRA1, ATCRA1, CRU1 | RmlC-like cupins superfamily protein | chr5:17756460-17758246 REVERSE LENGTH=472	51	0	0	0	0	0	0	0	0	0	0
AT5G35630.1 (+2)	|GS2, GLN2, ATGSL1 | glutamine synthetase 2 | chr5:13831220-13833239 FORWARD LENGTH=430	50	62	43	1	62	47	25	52	14	42	8
AT4G27440.1 (+1)	|PORB | protochlorophyllide oxidoreductase B | chr4:13725648-13727107 FORWARD LENGTH=401	50	106	45	0	27	20	7	21	7	21	6
AT5G54270.1	|LHCB3, LHCB3*1 | light-harvesting chlorophyll B-binding protein 3 | chr5:22038424-22039383 FORWARD LENGTH=265	50	51	27	2	19	7	19	20	2	20	4
AT1G06410.1	|ATTPS7, TPS7, ATTPSA | trehalose-phosphatase/synthase 7 | chr1:1955413-1958153 FORWARD LENGTH=851	50	20	21	1	5	1	0	3	0	1	0
AT1G45000.1	| | AAA-type ATPase family protein | chr1:17009220-17011607 FORWARD LENGTH=399	49	59	32	0	9	8	0	13	0	0	0
AT3G44110.1	|ATJ3, ATJ | D0J homologue 3 | chr3:15869115-15871059 REVERSE LENGTH=420	48	50	24	0	9	1	0	16	0	1	0
AT5G50850.1	|MAB1 | Transketolase family protein | chr5:20689671-20692976 FORWARD LENGTH=363	47	64	38	1	20	16	1	15	1	14	1
AT3G29320.1	| | Glycosyl transferase, family 35 | chr3:11252871-11257587 FORWARD LENGTH=962	47	93	51	0	10	5	2	14	0	0	0
AT5G60790.1	|ATGCN1, GCN1 | ABC transporter family protein | chr5:24453760-24455767 REVERSE LENGTH=595	47	69	39	0	13	6	1	14	0	0	0
AT5G12470.1	| | Protein of unknown function (DUF3411) | chr5:4044950-4047290 REVERSE LENGTH=386	47	37	28	1	17	5	0	14	0	1	0
AT1G56190.1	| | Phosphoglycerate ki0se family protein | chr1:21028403-21030454 FORWARD LENGTH=478	47	62	57	0	31	35	9	39	11	24	7
AT5G25980.2	|TGG2, BGLU37 | glucoside glucohydrolase 2 | chr5:9072730-9075477 FORWARD LENGTH=547	46	39	50	7	67	33	5	2	1	35	5
AT1G23310.1	|GGT1, AOAT1, GGAT1 | glutamate:glyoxylate aminotransferase | chr1:8268720-8271329 REVERSE LENGTH=481	46	113	53	0	60	42	4	26	3	24	8
ATCG00270.1	|PSBD | photosystem II reaction center protein D | chrC:32711-33772 FORWARD LENGTH=353	46	42	35	2	36	21	21	28	7	56	39
AT4G35250.1	| | 0D(P)-binding Rossmann-fold superfamily protein | chr4:16771401-16773269 REVERSE LENGTH=395	46	54	46	0	18	14	3	16	0	11	0
ATCG00340.1	|PSAB | Photosystem I, PsaA/PsaB protein | chrC:37375-39579 REVERSE LENGTH=734	46	27	35	0	21	18	9	17	7	16	6
AT2G18020.1	|EMB2296 | Ribosomal protein L2 family | chr2:7837151-7838160 FORWARD LENGTH=258	46	13	14	2	17	6	30	16	3	22	0
AT1G72370.1 (+1)	|P40, AP40, RP40, RPSAA | 40s ribosomal protein SA | chr1:27243148-27244842 REVERSE LENGTH=298	45	41	26	1	14	12	20	10	5	47	2
AT4G29130.1	|ATHXK1, GIN2, HXK1 | hexoki0se 1 | chr4:14352338-14354865 REVERSE LENGTH=496	45	43	32	0	4	5	0	1	0	0	1
AT3G18080.1	|BGLU44 | B-S glucosidase 44 | chr3:6191586-6194124 FORWARD LENGTH=512	45	2	9	2	9	7	18	21	0	23	1
AT3G21370.1	|BGLU19 | beta glucosidase 19 | chr3:7524286-7527579 REVERSE LENGTH=527	45	0	0	0	2	0	1	0	0	2	0
AT4G21280.1	|PSBQ, PSBQA, PSBQ-1 | photosystem II subunit QA | chr4:11334446-11335587 FORWARD LENGTH=223	44	44	54	2	43	32	24	44	2	43	4
AT1G58684.1 (+2)	| | Ribosomal protein S5 family protein | chr1:21770021-21771217 REVERSE LENGTH=284	44	33	23	0	8	7	15	9	4	37	0
AT1G68830.1	|STN7 | STT7 homolog STN7 | chr1:25872654-25875473 REVERSE LENGTH=562	44	39	29	0	9	4	0	6	0	2	0
AT1G20200.1	|EMB2719, HAP15 | PAM domain (PCI/PINT associated module) protein | chr1:7001409-7004154 REVERSE LENGTH=488	44	33	22	0	9	6	0	11	0	3	0
AT4G34670.1	| | Ribosomal protein S3Ae | chr4:16548724-16550222 FORWARD LENGTH=262	44	0	21	2	18	10	0	13	0	27	0
AT1G09130.3	| | ATP-dependent caseinolytic (Clp) protease/croto0se family protein | chr1:2939731-2942217 REVERSE LENGTH=370	43	87	20	0	14	3	4	17	0	2	0
AT3G49910.1	| | Translation protein SH3-like family protein | chr3:18504311-18504751 FORWARD LENGTH=146	43	11	3	0	14	13	22	13	0	33	1
AT5G47190.1	| | Ribosomal protein L19 family protein | chr5:19164432-19166064 REVERSE LENGTH=229	43	31	15	0	12	10	18	33	0	18	1
AT1G33120.1 (+1)	| | Ribosomal protein L6 family | chr1:12010986-12012223 FORWARD LENGTH=194	42	71	38	0	39	10	30	32	1	27	2
AT1G02500.1 (+1)	|SAM1, SAM-1, MAT1, AtSAM1 | S-adenosylmethionine synthetase 1 | chr1:519037-520218 FORWARD LENGTH=393	42	66	31	1	41	22	0	31	5	14	2
AT2G42600.1 (+1)	|ATPPC2, PPC2 | phosphoenolpyruvate carboxylase 2 | chr2:17734541-17738679 REVERSE LENGTH=963	42	42	41	0	42	42	14	34	3	12	0
AT4G38510.5	| | ATPase, V1 complex, subunit B protein | chr4:18011155-18014897 REVERSE LENGTH=494	42	60	37	0	21	28	10	15	0	19	0
AT1G64740.1	|TUA1 | alpha-1 tubulin | chr1:24050114-24052296 FORWARD LENGTH=450	42	37	32	0	5	4	1	10	0	7	0
AT1G03880.1	|CRU2, CRB | cruciferin 2 | chr1:985786-987916 FORWARD LENGTH=455	42	0	0	0	0	0	0	0	1	0	0
AT1G76030.1	| | ATPase, V1 complex, subunit B protein | chr1:28534134-28536916 FORWARD LENGTH=486	41	76	49	0	31	38	11	16	0	20	0
AT2G13360.1 (+1)	|AGT, AGT1, SGAT | alanine:glyoxylate aminotransferase | chr2:5539417-5540902 REVERSE LENGTH=401	41	68	30	0	38	19	3	44	6	11	6
ATCG00500.1	|ACCD | acetyl-CoA carboxylase carboxyl transferase subunit beta | chrC:57075-58541 FORWARD LENGTH=488	41	83	46	0	19	12	0	25	0	3	0
AT1G53500.1	|MUM4, RHM2, ATRHM2, ATMUM4 | 0D-dependent epimerase/dehydratase family protein | chr1:19967157-19969239 REVERSE LENGTH=667	41	72	36	0	17	13	0	16	2	5	0
AT4G03280.1	|PETC, PGR1 | photosynthetic electron transfer C | chr4:1440314-1441717 FORWARD LENGTH=229	41	50	22	2	17	4	4	14	0	14	0
AT5G05010.1 (+1)	| | clathrin adaptor complexes medium subunit family protein | chr5:1477137-1479872 FORWARD LENGTH=527	41	63	26	1	7	3	1	8	0	1	0
AT5G22060.1	|ATJ2, J2 | D0J homologue 2 | chr5:7303798-7305668 REVERSE LENGTH=419	41	40	22	0	9	1	0	8	0	0	0
AT3G11510.1	| | Ribosomal protein S11 family protein | chr3:3623757-3624866 REVERSE LENGTH=150	40	49	20	3	25	18	31	26	0	43	4
AT4G00100.1	|ATRPS13A, RPS13, PFL2, RPS13A | ribosomal protein S13A | chr4:37172-38123 FORWARD LENGTH=151	40	12	19	1	9	9	35	28	0	48	1
AT3G49010.1 (+2)	|ATBBC1, BBC1, RSU2 | breast basic conserved 1 | chr3:18166971-18168047 REVERSE LENGTH=206	40	16	5	3	13	8	26	15	0	31	3
AT1G22410.1	| | Class-II DAHP synthetase family protein | chr1:7912120-7914742 FORWARD LENGTH=527	40	35	19	0	21	18	1	9	0	1	0
AT2G32730.1	| | 26S proteasome regulatory complex, non-ATPase subcomplex, Rpn2/Psmd1 subunit | chr2:13880189-13885464 FORWARD LENGTH=1004	40	45	25	0	10	6	2	7	0	3	1
AT5G13510.1	| | Ribosomal protein L10 family protein | chr5:4341294-4341956 FORWARD LENGTH=220	40	10	10	0	11	10	10	19	0	11	0
AT2G21330.1	|FBA1 | fructose-bisphosphate aldolase 1 | chr2:9128416-9130152 REVERSE LENGTH=399	39	48	52	2	31	35	21	23	10	35	12
ATCG00350.1	|PSAA | Photosystem I, PsaA/PsaB protein | chrC:39605-41857 REVERSE LENGTH=750	39	11	26	3	25	27	14	18	2	17	1
AT3G46970.1	|ATPHS2, PHS2 | alpha-glucan phosphorylase 2 | chr3:17301625-17306111 REVERSE LENGTH=841	39	82	44	0	7	5	2	7	0	5	0
AT5G65720.1	|ATNIFS1, NIFS1, NFS1, ATNFS1 | nitrogen fixation S (NIFS)-like 1 | chr5:26296349-26297710 FORWARD LENGTH=453	39	57	37	0	9	4	0	8	0	1	0
AT4G29040.1	|RPT2a | regulatory particle AAA-ATPase 2A | chr4:14312369-14314386 FORWARD LENGTH=443	39	60	25	0	15	9	4	6	1	4	1
AT1G01790.1	|KEA1, ATKEA1 | K+ efflux antiporter 1 | chr1:284781-290869 FORWARD LENGTH=1193	39	38	33	0	0	3	0	0	0	2	0
AT4G36130.1	| | Ribosomal protein L2 family | chr4:17097613-17098656 FORWARD LENGTH=258	39	0	11	0	0	5	27	14	0	17	0
AT4G01850.1 (+1)	|SAM-2, MAT2, SAM2, AtSAM2 | S-adenosylmethionine synthetase 2 | chr4:796298-797479 REVERSE LENGTH=393	39	55	34	0	32	22	0	33	5	0	0
AT3G52930.1	| | Aldolase superfamily protein | chr3:19627383-19628874 REVERSE LENGTH=358	38	60	44	1	44	39	7	37	6	31	5
ATCG00540.1	|PETA | photosynthetic electron transfer A | chrC:61657-62619 FORWARD LENGTH=320	38	22	40	1	37	23	18	15	6	26	6
AT3G56940.1	|CRD1, CHL27, ACSF | dicarboxylate diiron protein, putative (Crd1) | chr3:21076594-21078269 FORWARD LENGTH=409	38	33	30	2	18	4	1	17	4	7	0
AT3G09200.1	| | Ribosomal protein L10 family protein | chr3:2823364-2825020 REVERSE LENGTH=320	38	6	14	0	18	16	16	10	1	27	1
AT1G14320.1	|SAC52, RPL10, RPL10A | Ribosomal protein L16p/L10e family protein | chr1:4888270-4889408 FORWARD LENGTH=220	38	24	9	0	10	14	20	17	1	32	0
AT5G27850.1	| | Ribosomal protein L18e/L15 superfamily protein | chr5:9873169-9874297 FORWARD LENGTH=187	38	13	10	2	11	4	17	13	1	37	0
AT4G19410.2	| | Pecti0cetylesterase family protein | chr4:10581037-10584766 REVERSE LENGTH=517	38	4	16	1	21	10	3	15	0	6	1
AT2G15620.1	|NIR1, NIR, ATHNIR | nitrite reductase 1 | chr2:6810552-6812666 FORWARD LENGTH=586	38	64	32	0	18	16	1	5	0	3	0
AT2G20140.1	| | AAA-type ATPase family protein | chr2:8692736-8694837 FORWARD LENGTH=443	38	61	22	0	0	0	0	0	0	0	0
AT3G02090.1	|MPPBETA | Insuli0se (Peptidase family M16) protein | chr3:365624-368526 FORWARD LENGTH=531	37	74	37	0	19	12	12	22	1	12	1
AT1G48030.1 (+1)	|mtLPD1 | mitochondrial lipoamide dehydroge0se 1 | chr1:17717432-17719141 REVERSE LENGTH=507	37	51	40	0	39	29	9	24	5	10	2
AT2G04030.2	|CR88, Hsp88.1, AtHsp90.5 | Chaperone protein htpG family protein | chr2:1281983-1285909 FORWARD LENGTH=777	37	77	37	0	10	14	5	16	1	11	0
AT2G01250.1	| | Ribosomal protein L30/L7 family protein | chr2:132943-134264 REVERSE LENGTH=242	37	10	9	0	18	2	34	14	0	31	0
ATCG00380.1	|RPS4 | chloroplast ribosomal protein S4 | chrC:45223-45828 REVERSE LENGTH=201	37	20	25	0	20	10	24	18	1	26	0
AT3G18490.1	| | Eukaryotic aspartyl protease family protein | chr3:6349090-6350592 REVERSE LENGTH=500	37	6	13	0	19	11	1	12	0	1	0
AT1G32060.1	|PRK | phosphoribuloki0se | chr1:11532668-11534406 FORWARD LENGTH=395	36	64	42	1	36	32	2	34	13	27	5
AT3G53420.1 (+1)	|PIP2A, PIP2, PIP2;1 | plasma membrane intrinsic protein 2A | chr3:19803906-19805454 REVERSE LENGTH=287	36	54	35	0	33	12	14	12	0	16	0
AT4G32260.1	| | ATPase, F0 complex, subunit B/B', bacterial/chloroplast | chr4:15573859-15574586 REVERSE LENGTH=219	36	37	13	2	14	10	17	7	0	31	0
AT3G25920.1	|RPL15 | ribosomal protein L15 | chr3:9491268-9492558 REVERSE LENGTH=277	36	29	19	0	13	11	32	55	4	34	2
ATCG00770.1	|RPS8 | ribosomal protein S8 | chrC:80068-80472 REVERSE LENGTH=134	36	34	11	2	18	13	14	32	2	19	3
AT3G53020.1	|STV1, RPL24B, RPL24 | Ribosomal protein L24e family protein | chr3:19660749-19661912 REVERSE LENGTH=163	36	22	16	1	17	5	14	14	1	37	0
AT1G70410.2	|ATBCA4, BCA4 | beta carbonic anhydrase 4 | chr1:26534167-26537457 REVERSE LENGTH=280	36	44	30	0	8	11	0	8	0	4	0
AT3G02080.1	| | Ribosomal protein S19e family protein | chr3:364138-365161 REVERSE LENGTH=143	36	17	7	0	10	6	19	14	1	31	0
AT1G53750.1	|RPT1A | regulatory particle triple-A 1A | chr1:20065921-20068324 REVERSE LENGTH=426	36	44	22	0	8	7	0	5	0	0	0
AT1G73110.1	| | P-loop containing nucleoside triphosphate hydrolases superfamily protein | chr1:27494344-27496844 REVERSE LENGTH=432	35	53	25	0	7	5	2	5	0	1	1
AT5G11420.1	| | Protein of unknown function, DUF642 | chr5:3644655-3646991 FORWARD LENGTH=366	35	2	10	0	2	10	1	5	0	24	0
AT5G19550.1	|ASP2, AAT2 | aspartate aminotransferase 2 | chr5:6598201-6601597 FORWARD LENGTH=405	35	25	25	0	9	9	0	8	2	4	0
AT2G44490.1	|PEN2, BGLU26 | Glycosyl hydrolase superfamily protein | chr2:18364872-18367515 FORWARD LENGTH=560	35	33	11	0	5	4	0	8	1	0	0
AT5G46580.1	| | pentatricopeptide (PPR) repeat-containing protein | chr5:18897510-18899645 REVERSE LENGTH=711	35	26	15	0	0	0	0	0	0	0	0
AT5G50600.1 (+1)	|ATHSD1, HSD1 | hydroxysteroid dehydroge0se 1 | chr5:20589917-20591653 REVERSE LENGTH=349	35	0	0	0	0	0	0	0	0	0	0
AT1G66580.1	|SAG24, RPL10C | senescence associated gene 24 | chr1:24839208-24840439 FORWARD LENGTH=221	35	24	9	0	10	14	18	19	0	28	0
AT3G03780.1 (+2)	|ATMS2, MS2 | methionine synthase 2 | chr3:957602-960740 FORWARD LENGTH=765	35	107	45	0	60	42	14	39	0	0	6
AT1G55670.1	|PSAG | photosystem I subunit G | chr1:20802874-20803356 REVERSE LENGTH=160	34	52	27	0	19	8	7	25	0	13	0
AT1G45201.1	|ATTLL1, TLL1 | triacylglycerol lipase-like 1 | chr1:17123889-17128462 FORWARD LENGTH=479	34	42	23	0	16	10	1	21	0	1	0
ATCG00900.1 (+1)	|RPS7.1, RPS7 | Ribosomal protein S7p/S5e family protein | chrC:97478-97945 REVERSE LENGTH=155	34	29	18	3	23	17	32	29	2	32	1
ATCG00790.1	|RPL16 | ribosomal protein L16 | chrC:81189-82652 REVERSE LENGTH=135	34	28	9	0	14	5	22	13	0	30	0
AT1G70730.1	|PGM2 | Phosphoglucomutase/phosphomannomutase family protein | chr1:26669020-26672726 REVERSE LENGTH=585	34	59	37	0	20	13	3	18	0	0	0
AT1G79040.1	|PSBR | photosystem II subunit R | chr1:29736085-29736781 FORWARD LENGTH=140	34	45	25	0	7	8	5	6	0	13	0
AT1G09750.1	| | Eukaryotic aspartyl protease family protein | chr1:3157541-3158960 FORWARD LENGTH=449	34	25	19	3	16	17	0	15	1	8	0
AT5G03880.1	| | Thioredoxin family protein | chr5:1038674-1041453 REVERSE LENGTH=339	34	26	24	0	7	0	0	8	0	3	0
AT3G05590.1	|RPL18 | ribosomal protein L18 | chr3:1621511-1622775 FORWARD LENGTH=187	34	9	0	2	0	0	15	10	0	35	0
AT2G05920.1	| | Subtilase family protein | chr2:2269831-2272207 REVERSE LENGTH=754	33	33	36	3	46	32	33	56	3	22	4
AT1G22780.1 (+2)	|PFL, RPS18A, PFL1 | Ribosomal protein S13/S18 family | chr1:8067990-8069163 FORWARD LENGTH=152	33	13	12	2	13	7	22	17	1	37	0
AT1G47128.1	|RD21, RD21A | Granulin repeat cysteine protease family protein | chr1:17283139-17285609 REVERSE LENGTH=462	33	26	5	6	20	7	2	18	3	8	2
AT3G22890.1	|APS1 | ATP sulfurylase 1 | chr3:8112837-8114734 FORWARD LENGTH=463	33	32	12	0	15	9	2	18	1	6	2
AT5G40420.1	|OLEO2, OLE2 | oleosin 2 | chr5:16173622-16174740 REVERSE LENGTH=199	33	0	0	0	0	0	0	0	0	0	0
AT1G11860.1 (+2)	| | Glycine cleavage T-protein family | chr1:4001801-4003245 FORWARD LENGTH=408	32	72	39	1	38	35	4	56	7	24	4
AT3G14210.1	|ESM1 | epithiospecifier modifier 1 | chr3:4729886-4731562 FORWARD LENGTH=392	32	28	34	2	29	27	0	0	0	45	2
AT1G07660.1 (+8)	| | Histone superfamily protein | chr1:2369212-2369523 FORWARD LENGTH=103	32	3	1	13	1	8	29	7	0	42	0
AT5G61170.1	| | Ribosomal protein S19e family protein | chr5:24611158-24612202 FORWARD LENGTH=143	32	11	7	0	13	8	19	12	1	29	0
AT2G47610.1	| | Ribosomal protein L7Ae/L30e/S12e/Gadd45 family protein | chr2:19529854-19531401 FORWARD LENGTH=257	32	4	10	0	16	11	7	16	0	24	0
AT1G32990.1	|PRPL11 | plastid ribosomal protein l11 | chr1:11955827-11957139 FORWARD LENGTH=222	32	23	12	0	13	11	26	24	0	24	0
AT2G34480.1	| | Ribosomal protein L18ae/LX family protein | chr2:14532916-14534161 REVERSE LENGTH=178	32	12	3	1	6	6	15	11	0	34	0
AT5G19990.1	|RPT6A, ATSUG1 | regulatory particle triple-A ATPase 6A | chr5:6752144-6754918 FORWARD LENGTH=419	32	52	21	0	14	3	0	6	0	1	0
AT2G44640.1	| | FUNCTIONS IN: molecular_function unknown; INVOLVED IN: biological_process unknown; LOCATED IN: mitochondrion, chloroplast, plasma membrane, plastid, chloroplast envelope; EXPRESSED IN: 23 plant structures; EXPRESSED DURING: 13 growth stages; CONTAINS InterPro DOMAIN/s: Protein of unknown function DUF3769 (InterPro:IPR022244); BEST Arabidopsis thalia0 protein match is: pigment defective 320 (T…	32	24	17	0	13	8	0	5	0	2	0
AT4G17560.1	| | Ribosomal protein L19 family protein | chr4:9780343-9781752 FORWARD LENGTH=225	32	21	13	0	9	8	17	35	0	21	0
AT5G20490.1	|XIK, ATXIK, XI-17 | Myosin family protein with Dil domain | chr5:6927064-6936825 REVERSE LENGTH=1545	32	13	11	0	0	1	0	1	0	0	0
AT3G50950.1 (+1)	|ZAR1 | HOPZ-ACTIVATED RESISTANCE 1 | chr3:18936127-18938685 FORWARD LENGTH=852	32	15	11	0	4	0	0	0	0	0	0
AT5G09660.2	|PMDH2 | peroxisomal 0D-malate dehydroge0se 2 | chr5:2993645-2995169 REVERSE LENGTH=333	31	23	31	0	26	21	9	19	10	15	7
AT3G11940.1 (+1)	|ATRPS5A, AML1, RPS5A | ribosomal protein 5A | chr3:3778175-3779354 REVERSE LENGTH=207	31	28	18	0	18	12	27	16	0	34	2
AT5G15200.1	| | Ribosomal protein S4 | chr5:4935124-4936334 REVERSE LENGTH=198	31	35	7	1	18	6	17	26	0	25	0
AT2G21660.1	|ATGRP7, CCR2, GR-RBP7, GRP7 | cold, circadian rhythm, and r0 binding 2 | chr2:9265477-9266316 REVERSE LENGTH=176	31	31	13	2	8	4	19	15	2	10	2
AT5G01410.1	|PDX1, ATPDX1.3, RSR4, PDX1.3, ATPDX1 | Aldolase-type TIM barrel family protein | chr5:172576-173505 REVERSE LENGTH=309	31	33	27	0	17	23	3	17	4	17	0
AT1G56110.1	|NOP56 | homolog of nucleolar protein NOP56 | chr1:20984544-20986893 REVERSE LENGTH=522	31	11	12	5	31	8	22	13	0	10	0
AT4G39980.1	|DHS1 | 3-deoxy-D-arabino-heptuloso0te 7-phosphate synthase 1 | chr4:18539654-18541832 FORWARD LENGTH=525	31	48	12	0	21	8	0	9	0	0	0
AT1G18540.1	| | Ribosomal protein L6 family protein | chr1:6377448-6378548 REVERSE LENGTH=233	31	6	4	1	10	6	9	10	2	11	0
AT4G02520.1	|ATGSTF2, ATPM24.1, ATPM24, GST2, GSTF2 | glutathione S-transferase PHI 2 | chr4:1110673-1111531 REVERSE LENGTH=212	31	18	13	1	20	3	2	21	0	4	0
AT4G01100.1	|ADNT1 | adenine nucleotide transporter 1 | chr4:477411-479590 FORWARD LENGTH=352	31	25	22	0	6	5	0	9	0	2	0
AT4G27090.1	| | Ribosomal protein L14 | chr4:13594104-13595187 REVERSE LENGTH=134	30	14	11	2	14	7	22	29	0	24	2
AT3G59780.1	| | Rhodanese/Cell cycle control phosphatase superfamily protein | chr3:22086906-22090324 FORWARD LENGTH=686	30	42	29	0	14	9	2	5	0	4	1
AT1G05190.1	|emb2394 | Ribosomal protein L6 family | chr1:1502515-1503738 REVERSE LENGTH=223	30	14	19	2	5	8	16	31	0	10	1
AT1G03475.1	|LIN2, HEMF1, ATCPO-I | Coproporphyrinogen III oxidase | chr1:869302-871175 REVERSE LENGTH=386	30	42	20	0	8	6	0	9	1	3	2
AT3G05060.1	| | NOP56-like pre R0 processing ribonucleoprotein | chr3:1413174-1415564 REVERSE LENGTH=533	30	10	6	1	22	4	16	17	0	11	0
AT1G07320.1	|RPL4 | ribosomal protein L4 | chr1:2249190-2250189 FORWARD LENGTH=282	30	24	7	0	9	1	17	43	2	9	2
AT5G25460.1	| | Protein of unknown function, DUF642 | chr5:8863430-8865394 FORWARD LENGTH=369	30	6	0	0	0	11	0	3	0	25	1
AT1G10510.1	|emb2004 | RNI-like superfamily protein | chr1:3461771-3465590 FORWARD LENGTH=605	30	35	15	0	9	2	0	5	0	2	0
AT5G16715.1	|EMB2247 | ATP binding;valine-tR0 ligases;aminoacyl-tR0 ligases;nucleotide binding;ATP binding;aminoacyl-tR0 ligases | chr5:5485353-5493229 FORWARD LENGTH=974	30	18	15	0	3	6	1	0	0	1	0
AT3G59350.1 (+1)	| | Protein ki0se superfamily protein | chr3:21932930-21934883 FORWARD LENGTH=408	30	20	12	0	0	0	0	0	0	1	0
AT3G62870.1	| | Ribosomal protein L7Ae/L30e/S12e/Gadd45 family protein | chr3:23242862-23244273 REVERSE LENGTH=256	30	6	9	0	16	11	5	18	0	24	0
AT1G20630.1	|CAT1 | catalase 1 | chr1:7146812-7149609 FORWARD LENGTH=492	30	45	31	0	48	26	12	31	4	0	6
AT2G43030.1	| | Ribosomal protein L3 family protein | chr2:17894898-17895713 FORWARD LENGTH=271	29	43	21	2	22	10	33	70	3	15	4
AT5G20290.1	| | Ribosomal protein S8e family protein | chr5:6851695-6853012 REVERSE LENGTH=222	29	10	10	3	19	14	12	27	0	17	1
AT5G16130.1	| | Ribosomal protein S7e family protein | chr5:5268984-5269912 FORWARD LENGTH=190	29	21	6	0	32	9	5	33	1	19	0
AT5G19220.1	|ADG2, APL1 | ADP glucose pyrophosphorylase large subunit 1 | chr5:6463931-6466775 REVERSE LENGTH=522	29	22	15	1	27	19	3	22	0	8	1
AT2G44120.2	| | Ribosomal protein L30/L7 family protein | chr2:18249227-18250417 REVERSE LENGTH=247	29	7	10	0	14	2	19	17	0	23	0
AT1G30380.1	|PSAK | photosystem I subunit K | chr1:10722325-10723013 FORWARD LENGTH=130	29	29	18	2	7	2	7	5	0	16	0
AT5G65220.1	| | Ribosomal L29 family protein | chr5:26061301-26062506 FORWARD LENGTH=173	29	18	13	1	9	10	22	23	1	24	1
AT4G39200.1 (+1)	| | Ribosomal protein S25 family protein | chr4:18257464-18258464 FORWARD LENGTH=108	29	17	14	0	13	7	14	15	0	15	1
AT4G34450.1	| | coatomer gamma-2 subunit, putative / gamma-2 coat protein, putative / gamma-2 COP, putative | chr4:16471956-16476795 FORWARD LENGTH=886	29	27	22	0	12	8	0	1	1	5	1
AT2G22500.1	|UCP5, ATPUMP5, DIC1 | uncoupling protein 5 | chr2:9563531-9564472 REVERSE LENGTH=313	29	20	15	0	1	0	0	1	0	0	0
AT3G22640.1	|PAP85 | cupin family protein | chr3:8011902-8013883 REVERSE LENGTH=486	29	0	1	0	0	0	0	0	0	0	0
AT3G21180.1	|ACA9, ATACA9 | autoinhibited Ca(2+)-ATPase 9 | chr3:7425770-7431941 FORWARD LENGTH=1086	29	29	11	0	18	10	2	8	3	10	3
AT3G14240.1	| | Subtilase family protein | chr3:4741637-4743964 REVERSE LENGTH=775	28	37	44	15	83	46	44	62	12	56	10
AT4G33010.1	|AtGLDP1, GLDP1 | glycine decarboxylase P-protein 1 | chr4:15926852-15931150 REVERSE LENGTH=1037	28	62	40	0	52	35	24	45	3	16	2
AT3G45980.1	|H2B, HTB9 | Histone superfamily protein | chr3:16897492-16897944 REVERSE LENGTH=150	28	10	5	4	7	0	33	11	0	54	0
AT3G55280.3	|RPL23AB | ribosomal protein L23AB | chr3:20500667-20501519 FORWARD LENGTH=148	28	20	10	0	13	11	15	25	0	27	0
AT5G23120.1	|HCF136 | photosystem II stability/assembly factor, chloroplast (HCF136) | chr5:7778154-7780463 FORWARD LENGTH=403	28	40	23	0	25	19	0	18	2	5	2
AT5G30510.1	|RPS1, ARRPS1 | ribosomal protein S1 | chr5:11619262-11621223 REVERSE LENGTH=416	28	29	34	0	18	12	3	20	0	23	0
AT5G42650.1	|AOS, CYP74A, DDE2 | allene oxide synthase | chr5:17097803-17099359 REVERSE LENGTH=518	28	30	25	0	9	13	8	12	1	4	0
AT1G74050.1	| | Ribosomal protein L6 family protein | chr1:27847256-27848680 REVERSE LENGTH=233	28	2	5	0	17	7	8	15	0	16	0
AT1G57660.1 (+1)	| | Translation protein SH3-like family protein | chr1:21355567-21356364 FORWARD LENGTH=164	28	16	10	0	8	9	13	10	0	17	0
AT3G62830.1 (+1)	|UXS2, ATUXS2, AUD1 | 0D(P)-binding Rossmann-fold superfamily protein | chr3:23232539-23235353 FORWARD LENGTH=445	28	20	16	0	7	2	0	2	0	4	0
AT2G41560.1	|ACA4 | autoinhibited Ca(2+)-ATPase, isoform 4 | chr2:17332256-17337179 REVERSE LENGTH=1030	28	25	19	0	2	1	0	2	0	0	0
AT1G74960.1 (+2)	|FAB1, KAS2, ATKAS2 | fatty acid biosynthesis 1 | chr1:28152564-28155948 REVERSE LENGTH=541	28	31	4	0	4	0	0	4	0	0	0
AT4G33510.1	|DHS2 | 3-deoxy-d-arabino-heptuloso0te 7-phosphate synthase | chr4:16116496-16118549 FORWARD LENGTH=507	28	25	16	0	18	12	1	7	0	0	0
AT5G59910.1	|HTB4 | Histone superfamily protein | chr5:24127206-24127658 FORWARD LENGTH=150	28	0	0	4	0	0	32	0	0	56	0
AT5G46110.3	|APE2, TPT | Glucose-6-phosphate/phosphate translocator-related | chr5:18697606-18700212 FORWARD LENGTH=399	27	27	28	2	21	11	4	11	0	5	0
AT2G38230.1	|ATPDX1.1, PDX1.1 | pyridoxine biosynthesis 1.1 | chr2:16011475-16012404 FORWARD LENGTH=309	27	38	26	0	18	28	2	14	2	10	0
AT4G37910.1	|mtHsc70-1 | mitochondrial heat shock protein 70-1 | chr4:17825368-17828099 REVERSE LENGTH=682	27	35	18	1	19	13	12	26	2	5	0
AT5G54600.1	| | Translation protein SH3-like family protein | chr5:22183046-22184403 FORWARD LENGTH=198	27	22	11	0	8	8	25	29	1	15	0
AT5G18380.1	| | Ribosomal protein S5 domain 2-like superfamily protein | chr5:6090253-6090693 REVERSE LENGTH=146	27	19	15	0	12	3	8	15	0	13	1
AT3G54210.1	| | Ribosomal protein L17 family protein | chr3:20067672-20068385 REVERSE LENGTH=211	27	22	16	3	10	5	12	18	0	16	1
AT1G33590.1	| | Leucine-rich repeat (LRR) family protein | chr1:12177788-12179221 FORWARD LENGTH=477	27	1	3	0	13	7	2	11	0	5	0
AT1G17840.1	|WBC11, ABCG11, DSO, COF1, ATWBC11 | white-brown complex homolog protein 11 | chr1:6142870-6145894 FORWARD LENGTH=703	27	25	19	0	0	0	0	0	0	0	0
AT1G13320.1 (+1)	|PP2AA3 | protein phosphatase 2A subunit A3 | chr1:4563692-4567348 REVERSE LENGTH=587	27	19	11	0	0	3	0	1	0	0	0
AT3G14940.1	|ATPPC3, PPC3 | phosphoenolpyruvate carboxylase 3 | chr3:5025584-5029476 FORWARD LENGTH=968	27	27	28	0	14	19	6	15	1	6	0
AT4G28470.1	|RPN1B, ATRPN1B | 26S proteasome regulatory subunit S2 1B | chr4:14067082-14072357 REVERSE LENGTH=891	27	34	28	1	8	8	0	5	0	5	0
AT2G47730.1	|ATGSTF8, ATGSTF5, GST6, GSTF8 | glutathione S-transferase phi 8 | chr2:19558213-19559266 FORWARD LENGTH=263	26	57	20	3	38	3	3	14	0	6	2
AT1G04480.1 (+2)	| | Ribosomal protein L14p/L23e family protein | chr1:1216110-1217257 FORWARD LENGTH=140	26	23	14	1	20	11	13	19	1	24	0
AT3G58610.1 (+2)	| | ketol-acid reductoisomerase | chr3:21671561-21674639 FORWARD LENGTH=591	26	40	23	0	19	15	4	19	2	2	0
AT3G63160.1	| | FUNCTIONS IN: molecular_function unknown; INVOLVED IN: biological_process unknown; LOCATED IN: chloroplast outer membrane, thylakoid, chloroplast thylakoid membrane, chloroplast, chloroplast envelope; EXPRESSED IN: 21 plant structures; EXPRESSED DURING: 13 growth stages; BEST Arabidopsis thalia0 protein match is: outer envelope membrane protein 7 (TAIR:AT3G52420.1); Has 26 Blast hits to 26 pr…	26	46	10	1	7	3	7	4	0	12	1
AT3G44890.1	|RPL9 | ribosomal protein L9 | chr3:16386505-16387963 FORWARD LENGTH=197	26	11	15	2	9	12	11	22	0	33	0
AT3G61820.1	| | Eukaryotic aspartyl protease family protein | chr3:22880074-22881525 REVERSE LENGTH=483	26	22	18	0	11	4	0	14	0	5	0
AT1G79850.1	|RPS17, CS17, PRPS17 | ribosomal protein S17 | chr1:30041473-30041922 REVERSE LENGTH=149	26	14	6	0	7	6	16	13	0	17	0
AT3G43300.1	|ATMIN7, BEN1 | HOPM interactor 7 | chr3:15234235-15245034 REVERSE LENGTH=1758	26	14	0	0	0	0	3	0	0	1	0
AT1G79050.1	| | recA D0 recombi0tion family protein | chr1:29737084-29740140 REVERSE LENGTH=439	26	22	13	0	0	0	0	0	0	0	0
AT2G31880.1	|SOBIR1, EVR | Leucine-rich repeat protein ki0se family protein | chr2:13554920-13556845 FORWARD LENGTH=641	26	10	8	0	0	0	0	0	0	0	0
AT4G27170.1	|SESA4, AT2S4 | seed storage albumin 4 | chr4:13613637-13614137 FORWARD LENGTH=166	26	0	0	0	0	0	0	0	0	0	0
AT2G47650.1	|UXS4 | UDP-xylose synthase 4 | chr2:19538751-19541364 REVERSE LENGTH=443	26	19	19	0	9	0	0	2	0	0	0
AT5G22880.1	|H2B, HTB2 | histone B2 | chr5:7652130-7652567 REVERSE LENGTH=145	26	9	0	4	7	0	32	0	0	56	0
AT1G07790.1	|HTB1 | Histone superfamily protein | chr1:2413049-2413495 FORWARD LENGTH=148	26	0	0	0	0	0	29	0	0	51	0
AT4G09650.1	|ATPD | ATP synthase delta-subunit gene | chr4:6100799-6101503 FORWARD LENGTH=234	25	25	25	1	21	15	9	16	1	15	3
AT1G29670.1	| | GDSL-like Lipase/Acylhydrolase superfamily protein | chr1:10375843-10377717 FORWARD LENGTH=363	25	24	17	0	31	19	0	27	4	21	0
AT3G19170.1	|ATPREP1, ATZNMP, PREP1 | presequence protease 1 | chr3:6625578-6631874 REVERSE LENGTH=1080	25	59	44	0	16	20	4	14	0	5	0
AT5G35360.3	|CAC2 | acetyl Co-enzyme a carboxylase biotin carboxylase subunit | chr5:13584300-13588163 FORWARD LENGTH=555	25	32	22	0	20	14	2	17	0	10	0
AT3G63140.1	|CSP41A | chloroplast stem-loop binding protein of 41 kDa | chr3:23327006-23328620 REVERSE LENGTH=406	25	35	15	0	16	14	4	16	4	14	1
AT3G23990.1	|HSP60, HSP60-3B | heat shock protein 60 | chr3:8669013-8672278 FORWARD LENGTH=577	25	25	15	0	21	20	7	10	2	6	0
AT4G01050.1	|TROL | thylakoid rhodanese-like | chr4:455874-458175 FORWARD LENGTH=466	25	32	22	2	10	10	9	9	2	8	0
AT2G20260.1	|PSAE-2 | photosystem I subunit E-2 | chr2:8736780-8737644 FORWARD LENGTH=145	25	12	13	4	11	9	12	6	0	35	1
AT2G33150.1	|PKT3, PED1, KAT2 | peroxisomal 3-ketoacyl-CoA thiolase 3 | chr2:14047814-14050983 REVERSE LENGTH=462	25	45	22	0	11	11	0	9	3	7	0
AT3G54110.1	|ATPUMP1, UCP, PUMP1, ATUCP1, UCP1 | plant uncoupling mitochondrial protein 1 | chr3:20038890-20040996 FORWARD LENGTH=306	25	21	25	1	2	4	1	3	0	4	0
AT5G23540.1	| | Mov34/MPN/PAD-1 family protein | chr5:7937772-7939339 FORWARD LENGTH=308	25	20	22	0	9	5	0	6	0	4	0
AT4G17390.1 (+1)	| | Ribosomal protein L23/L15e family protein | chr4:9714407-9715545 REVERSE LENGTH=204	25	6	4	0	12	4	10	7	0	17	0
AT2G33040.1	|ATP3 | gamma subunit of Mt ATP synthase | chr2:14018978-14021047 REVERSE LENGTH=325	25	24	12	0	8	4	0	7	0	1	0
AT4G35470.1	|PIRL4 | plant intracellular ras group-related LRR 4 | chr4:16846531-16848448 FORWARD LENGTH=549	25	43	20	0	2	0	0	0	0	0	0
AT2G46520.1	| | cellular apoptosis susceptibility protein, putative / importin-alpha re-exporter, putative | chr2:19096867-19099785 FORWARD LENGTH=972	25	20	20	0	1	1	0	0	0	0	0
AT4G16390.1	|SVR7 | pentatricopeptide (PPR) repeat-containing protein | chr4:9257985-9260093 FORWARD LENGTH=702	25	22	10	0	3	4	0	3	0	0	0
AT4G00630.1	|KEA2, ATKEA2 | K+ efflux antiporter 2 | chr4:261655-267789 REVERSE LENGTH=1174	25	11	13	0	0	3	0	1	0	0	1
AT1G01960.1	|EDA10 | SEC7-like guanine nucleotide exchange family protein | chr1:330830-337582 REVERSE LENGTH=1750	25	16	4	0	1	0	0	0	0	1	0
AT2G42560.1	| | late embryogenesis abundant domain-containing protein / LEA domain-containing protein | chr2:17714813-17716821 REVERSE LENGTH=635	25	0	0	0	0	0	0	0	1	0	0
AT3G21380.1	| | Mannose-binding lectin superfamily protein | chr3:7528478-7530457 FORWARD LENGTH=460	25	0	0	0	0	0	0	0	0	0	0
AT1G68010.1	|HPR, ATHPR1 | hydroxypyruvate reductase | chr1:25493418-25495720 FORWARD LENGTH=386	24	26	32	0	29	28	0	26	4	10	3
AT1G20020.1	|ATLFNR2, FNR2 | ferredoxin-0DP(+)-oxidoreductase 2 | chr1:6942851-6944868 FORWARD LENGTH=369	24	19	21	0	25	25	10	15	11	28	3
AT1G72150.1	|PATL1 | PATELLIN 1 | chr1:27148558-27150652 FORWARD LENGTH=573	24	39	33	0	9	15	0	7	0	11	1
AT1G62750.1	|ATSCO1, ATSCO1/CPEF-G, SCO1 | Translation elongation factor EFG/EF2 protein | chr1:23233622-23236321 REVERSE LENGTH=783	24	70	37	0	15	14	6	29	0	4	2
AT4G28750.1	|PSAE-1 | Photosystem I reaction centre subunit IV / PsaE protein | chr4:14202951-14203888 REVERSE LENGTH=143	24	11	12	2	9	15	12	7	0	31	3
AT1G79550.1 (+1)	|PGK | phosphoglycerate ki0se | chr1:29924347-29926295 REVERSE LENGTH=401	24	15	22	0	19	18	0	19	3	3	0
AT5G41670.1 (+1)	| | 6-phosphogluco0te dehydroge0se family protein | chr5:16665647-16667110 REVERSE LENGTH=487	24	42	29	0	8	7	0	11	0	4	0
AT3G53740.2 (+2)	| | Ribosomal protein L36e family protein | chr3:19913921-19914813 REVERSE LENGTH=112	24	13	7	0	9	6	16	6	0	21	0
AT3G02360.1 (+1)	| | 6-phosphogluco0te dehydroge0se family protein | chr3:482498-483958 FORWARD LENGTH=486	24	29	28	0	3	8	0	10	0	2	1
ATCG01120.1	|RPS15 | chloroplast ribosomal protein S15 | chrC:123296-123562 REVERSE LENGTH=88	24	15	15	2	11	8	9	21	0	9	0
AT1G69830.1	|ATAMY3, AMY3 | alpha-amylase-like 3 | chr1:26288518-26293003 REVERSE LENGTH=887	24	45	33	0	24	6	0	4	1	1	0
AT5G02960.1	| | Ribosomal protein S12/S23 family protein | chr5:693280-694396 REVERSE LENGTH=142	24	19	5	0	13	2	12	10	0	19	0
AT5G38660.2	|APE1 | acclimation of photosynthesis to environment | chr5:15471208-15475497 REVERSE LENGTH=431	24	38	12	0	2	3	3	0	0	1	0
AT5G17380.1	| | Thiamine pyrophosphate dependent pyruvate decarboxylase family protein | chr5:5724920-5726720 REVERSE LENGTH=572	24	14	13	1	3	1	1	3	0	0	0
AT2G36880.1 (+1)	|MAT3 | methionine adenosyltransferase 3 | chr2:15479721-15480893 REVERSE LENGTH=390	24	53	18	0	24	14	0	33	3	8	0
AT1G04810.1	| | 26S proteasome regulatory complex, non-ATPase subcomplex, Rpn2/Psmd1 subunit | chr1:1350304-1355261 FORWARD LENGTH=1001	24	28	21	0	10	6	2	6	0	2	1
AT2G06850.1	|EXGT-A1, EXT, XTH4 | xyloglucan endotransglucosylase/hydrolase 4 | chr2:2763619-2765490 FORWARD LENGTH=296	23	22	33	4	42	26	1	37	3	16	4
AT1G03630.2	|POR C, PORC | protochlorophyllide oxidoreductase C | chr1:907699-909245 FORWARD LENGTH=399	23	50	19	0	16	14	4	12	2	8	2
AT1G57720.1 (+1)	| | Translation elongation factor EF1B, gamma chain | chr1:21377873-21380114 FORWARD LENGTH=413	23	34	25	0	14	15	3	7	1	19	1
AT3G47520.1	|MDH | malate dehydroge0se | chr3:17513657-17514868 FORWARD LENGTH=403	23	24	20	1	21	13	2	15	2	10	0
AT1G64190.1	| | 6-phosphogluco0te dehydroge0se family protein | chr1:23825549-23827012 REVERSE LENGTH=487	23	46	32	0	6	7	0	12	0	0	0
AT1G52510.1	| | alpha/beta-Hydrolases superfamily protein | chr1:19563039-19565260 REVERSE LENGTH=380	23	40	26	0	12	9	0	10	0	1	0
AT2G19940.1 (+1)	| | oxidoreductases, acting on the aldehyde or oxo group of donors, 0D or 0DP as acceptor;copper ion binding | chr2:8613168-8615649 FORWARD LENGTH=401	23	46	30	0	16	7	0	13	1	2	0
AT1G54780.1	|TLP18.3 | thylakoid lumen 18.3 kDa protein | chr1:20439533-20440953 FORWARD LENGTH=285	23	39	21	0	11	3	3	9	0	9	0
AT1G66200.1	|ATGSR2, GSR2, GLN1;2 | glutamine synthase clone F11 | chr1:24655520-24657520 REVERSE LENGTH=356	23	19	12	0	22	11	0	14	3	11	3
AT2G42740.1 (+3)	|RPL16A | ribosomal protein large subunit 16A | chr2:17791794-17792946 FORWARD LENGTH=182	23	10	4	1	7	7	15	5	0	25	0
AT3G15190.1	| | chloroplast 30S ribosomal protein S20, putative | chr3:5116216-5117412 FORWARD LENGTH=202	23	19	12	2	10	7	13	18	0	12	0
AT4G12800.1	|PSAL | photosystem I subunit l | chr4:7521469-7522493 FORWARD LENGTH=219	23	13	16	0	12	10	7	12	1	8	4
AT3G14840.2	| | Leucine-rich repeat transmembrane protein ki0se | chr3:4988271-4993891 FORWARD LENGTH=1020	23	28	15	0	3	1	0	0	0	0	0
AT5G27380.1	|GSH2, GSHB | glutathione synthetase 2 | chr5:9668211-9670912 REVERSE LENGTH=539	23	34	26	0	2	5	0	7	0	0	0
AT5G01920.1	|STN8 | Protein ki0se superfamily protein | chr5:359154-360867 FORWARD LENGTH=495	23	28	12	0	9	0	1	1	0	0	0
AT5G48620.1	| | Disease resistance protein (CC-NBS-LRR class) family | chr5:19717406-19720932 FORWARD LENGTH=908	23	15	10	0	4	0	10	16	0	0	0
AT5G43470.1 (+1)	|RPP8, HRT, RCY1 | Disease resistance protein (CC-NBS-LRR class) family | chr5:17463130-17466658 REVERSE LENGTH=908	23	18	14	0	5	0	0	0	0	0	0
AT4G39960.1	| | Molecular chaperone Hsp40/D0J family protein | chr4:18534194-18536320 FORWARD LENGTH=447	23	24	12	0	0	6	0	7	0	0	0
AT1G06700.1 (+1)	| | Protein ki0se superfamily protein | chr1:2052750-2054552 REVERSE LENGTH=361	23	12	12	0	0	0	0	1	0	1	0
ATCG00840.1 (+1)	|RPL23.1, RPL23 | ribosomal protein L23.1 | chrC:85862-86143 REVERSE LENGTH=93	23	7	6	0	1	2	6	13	0	11	0
AT2G37470.1	| | Histone superfamily protein | chr2:15736832-15737248 FORWARD LENGTH=138	23	0	0	0	0	0	19	0	0	42	0
AT4G02510.1	|TOC159, TOC86, PPI2, TOC160, ATTOC159 | translocon at the outer envelope membrane of chloroplasts 159 | chr4:1104766-1109360 FORWARD LENGTH=1503	22	19	12	1	15	11	7	0	0	9	0
AT4G05180.1	|PSBQ, PSBQ-2, PSII-Q | photosystem II subunit Q-2 | chr4:2672093-2673170 REVERSE LENGTH=230	22	32	31	2	35	22	14	33	2	24	5
AT2G39800.3	|P5CS1 | delta1-pyrroline-5-carboxylate synthase 1 | chr2:16598516-16602939 REVERSE LENGTH=714	22	56	19	2	22	11	3	29	0	1	0
AT5G17170.1	|ENH1 | rubredoxin family protein | chr5:5649335-5650975 FORWARD LENGTH=271	22	51	15	0	8	6	5	9	0	6	1
AT3G48930.1	|EMB1080 | Nucleic acid-binding, OB-fold-like protein | chr3:18141017-18142189 REVERSE LENGTH=160	22	16	9	0	6	5	22	10	0	23	1
AT4G01310.1	| | Ribosomal L5P family protein | chr4:544166-545480 REVERSE LENGTH=262	22	26	9	0	17	4	15	52	1	14	1
AT4G39260.1	|CCR1, ATGRP8, GR-RBP8, GRP8 | cold, circadian rhythm, and R0 binding 1 | chr4:18274166-18274958 REVERSE LENGTH=169	22	21	12	0	8	4	9	9	0	9	0
AT1G72610.1	|GLP1, ATGER1, GER1 | germin-like protein 1 | chr1:27339302-27339928 REVERSE LENGTH=208	22	15	7	1	10	6	11	15	1	11	0
AT1G07770.1 (+2)	|RPS15A | ribosomal protein S15A | chr1:2408413-2409065 REVERSE LENGTH=130	22	13	14	0	9	6	7	11	0	13	0
AT5G20280.1	|ATSPS1F, SPS1F | sucrose phosphate synthase 1F | chr5:6844994-6849997 REVERSE LENGTH=1043	22	17	8	0	9	3	5	6	0	2	0
AT4G25080.4	|CHLM | magnesium-protoporphyrin IX methyltransferase | chr4:12877216-12878128 FORWARD LENGTH=245	22	26	9	0	7	10	1	4	0	3	0
ATCG00160.1	|RPS2 | ribosomal protein S2 | chrC:15013-15723 REVERSE LENGTH=236	22	17	11	0	11	1	11	21	1	10	0
AT4G23650.1	|CDPK6, CPK3 | calcium-dependent protein ki0se 6 | chr4:12324967-12327415 REVERSE LENGTH=529	22	20	13	0	3	1	0	1	0	1	0
AT5G35970.1	| | P-loop containing nucleoside triphosphate hydrolases superfamily protein | chr5:14119060-14123078 REVERSE LENGTH=961	22	13	0	1	5	3	8	6	0	7	0
AT5G61020.1	|ECT3 | evolutio0rily conserved C-termi0l region 3 | chr5:24557485-24559780 REVERSE LENGTH=495	22	19	6	0	2	0	0	2	0	1	0
AT5G02450.1	| | Ribosomal protein L36e family protein | chr5:533501-534394 FORWARD LENGTH=108	22	10	0	1	9	7	16	0	0	22	0
AT3G44310.1 (+1)	|NIT1, ATNIT1, NITI | nitrilase 1 | chr3:15986901-15988841 FORWARD LENGTH=346	21	23	30	0	32	26	1	14	2	23	1
ATCG00065.1 (+2)	|RPS12A, RPS12 | ribosomal protein S12A | chrC:69611-69724 REVERSE LENGTH=123	21	22	9	2	6	7	14	10	4	14	2
AT5G52520.1	|OVA6, PRORS1 | Class II aaRS and biotin synthetases superfamily protein | chr5:21311112-21313875 FORWARD LENGTH=543	21	42	22	0	9	7	0	12	0	0	0
AT1G75350.1	|emb2184 | Ribosomal protein L31 | chr1:28272163-28272687 FORWARD LENGTH=144	21	19	16	0	10	2	13	28	0	12	0
AT5G28060.1	| | Ribosomal protein S24e family protein | chr5:10069791-10070792 REVERSE LENGTH=133	21	9	5	1	4	8	12	6	0	18	0
AT2G21580.1 (+1)	| | Ribosomal protein S25 family protein | chr2:9236629-9237510 FORWARD LENGTH=108	21	19	6	1	6	4	14	8	0	13	0
ATCG00420.1	|NDHJ | 0DH dehydroge0se subunit J | chrC:48677-49153 REVERSE LENGTH=158	21	16	6	0	5	2	0	10	0	3	0
AT3G25800.1	|PDF1, PR 65, PP2AA2 | protein phosphatase 2A subunit A2 | chr3:9422822-9425783 REVERSE LENGTH=587	21	27	9	0	0	3	0	0	0	0	1
AT1G14950.1	| | Polyketide cyclase/dehydrase and lipid transport superfamily protein | chr1:5157588-5158144 REVERSE LENGTH=155	21	0	0	0	0	1	0	0	0	0	0
AT1G23190.1	|PGM3 | Phosphoglucomutase/phosphomannomutase family protein | chr1:8219946-8224186 FORWARD LENGTH=583	21	35	28	0	19	10	0	8	0	0	0
AT1G52400.1 (+1)	|BGL1, BGLU18, ATBG1 | beta glucosidase 18 | chr1:19515250-19517930 FORWARD LENGTH=528	20	9	9	0	17	3	39	17	1	11	0
AT5G64040.1	|PSAN | photosystem I reaction center subunit PSI-N, chloroplast, putative / PSI-N, putative (PSAN) | chr5:25628724-25629409 REVERSE LENGTH=171	20	14	14	2	21	5	10	14	1	15	4
AT1G51980.1	| | Insuli0se (Peptidase family M16) protein | chr1:19323692-19326771 REVERSE LENGTH=503	20	31	30	0	10	13	5	7	2	6	0
AT5G47210.1	| | Hyaluro0n / mR0 binding family | chr5:19169222-19171012 REVERSE LENGTH=357	20	7	6	0	5	2	2	7	1	8	0
AT4G22890.1 (+2)	|PGR5-LIKE A | PGR5-LIKE A | chr4:12007157-12009175 FORWARD LENGTH=324	20	55	17	0	10	0	0	8	1	1	0
AT5G03940.1	|FFC, 54CP, CPSRP54, SRP54CP | chloroplast sig0l recognition particle 54 kDa subunit | chr5:1060265-1063257 REVERSE LENGTH=564	20	61	11	0	10	8	2	8	0	2	0
AT5G20950.1 (+1)	| | Glycosyl hydrolase family protein | chr5:7107609-7110775 REVERSE LENGTH=624	20	0	5	3	4	2	17	7	0	18	0
AT5G66680.1	|DGL1 | dolichyl-diphosphooligosaccharide-protein glycosyltransferase 48kDa subunit family protein | chr5:26617840-26620581 REVERSE LENGTH=437	20	23	19	0	2	9	0	0	1	2	0
AT2G22360.1	| | D0J heat shock family protein | chr2:9498162-9500459 FORWARD LENGTH=442	20	20	9	0	3	6	0	6	1	2	0
AT1G54520.1	| | unknown protein; FUNCTIONS IN: molecular_function unknown; INVOLVED IN: biological_process unknown; LOCATED IN: chloroplast; EXPRESSED IN: 24 plant structures; EXPRESSED DURING: 15 growth stages; CONTAINS InterPro DOMAIN/s: Protein of unknown function DUF1517 (InterPro:IPR010903); Has 276 Blast hits to 275 proteins in 83 species: Archae - 0; Bacteria - 108; Metazoa - 6; Fungi - 0; Plants - 11…	20	39	13	0	4	0	0	2	0	1	0
AT5G58260.1	| | oxidoreductases, acting on 0DH or 0DPH, quinone or similar compound as acceptor | chr5:23561075-23561929 REVERSE LENGTH=209	20	28	7	0	6	0	0	2	0	0	0
AT3G52500.1	| | Eukaryotic aspartyl protease family protein | chr3:19465644-19467053 REVERSE LENGTH=469	20	0	1	0	0	0	0	0	0	11	0
AT5G42240.1	|scpl42 | serine carboxypeptidase-like 42 | chr5:16888717-16890931 FORWARD LENGTH=473	20	6	10	0	5	0	0	5	0	1	0
AT2G36460.1	| | Aldolase superfamily protein | chr2:15296929-15298387 REVERSE LENGTH=358	20	33	29	0	34	26	0	27	5	19	2
AT1G26880.1	| | Ribosomal protein L34e superfamily protein | chr1:9315640-9316681 REVERSE LENGTH=120	20	0	0	0	4	0	17	0	0	16	0
AT4G35310.1	|CPK5, ATCPK5 | calmodulin-domain protein ki0se 5 | chr4:16802436-16804628 FORWARD LENGTH=556	19	10	69	137	1102	477	225	217	8	155	7
AT3G55800.1	|SBPASE | sedoheptulose-bisphosphatase | chr3:20709640-20711421 FORWARD LENGTH=393	19	19	35	4	38	25	8	25	3	23	3
AT1G53240.1	|mMDH1 | Lactate/malate dehydroge0se family protein | chr1:19854966-19856802 REVERSE LENGTH=341	19	6	22	0	17	18	5	13	8	15	1
AT5G04800.1 (+3)	| | Ribosomal S17 family protein | chr5:1389217-1389642 FORWARD LENGTH=141	19	14	10	2	6	4	11	10	1	33	2
AT5G14780.1	|FDH | formate dehydroge0se | chr5:4777043-4779190 FORWARD LENGTH=384	19	34	32	1	5	8	0	10	1	7	0
AT3G45030.1 (+2)	| | Ribosomal protein S10p/S20e family protein | chr3:16471606-16472312 REVERSE LENGTH=124	19	18	5	1	10	5	12	4	0	25	0
AT1G32500.1	|AT0P6, 0P6 | non-intrinsic ABC protein 6 | chr1:11750091-11751994 REVERSE LENGTH=475	19	31	19	0	6	8	3	16	0	1	0
ATCG00810.1	|RPL22 | ribosomal protein L22 | chrC:83467-83949 REVERSE LENGTH=160	19	13	14	0	8	4	8	17	0	5	0
AT5G55280.1	|FTSZ1-1, ATFTSZ1-1, CPFTSZ | homolog of bacterial cytokinesis Z-ring protein FTSZ 1-1 | chr5:22420740-22422527 REVERSE LENGTH=433	19	17	13	0	5	3	0	2	0	2	0
AT2G39770.1 (+1)	|CYT1, VTC1, SOZ1, EMB101, GMP1 | Glucose-1-phosphate adenylyltransferase family protein | chr2:16589401-16590741 FORWARD LENGTH=361	19	17	8	0	9	5	0	8	0	0	0
AT5G07030.1	| | Eukaryotic aspartyl protease family protein | chr5:2183600-2185717 REVERSE LENGTH=455	19	0	2	1	1	0	1	5	0	11	0
AT4G24770.1	|RBP31, ATRBP31, CP31, ATRBP33 | 31-kDa R0 binding protein | chr4:12766223-12767952 REVERSE LENGTH=329	19	4	1	0	4	3	6	0	0	9	0
AT2G32450.1	| | Calcium-binding tetratricopeptide family protein | chr2:13778614-13781022 FORWARD LENGTH=802	19	11	13	0	3	0	0	1	0	0	1
AT5G57110.1 (+1)	|ACA8, AT-ACA8 | autoinhibited Ca2+ -ATPase, isoform 8 | chr5:23109729-23116857 REVERSE LENGTH=1074	19	19	14	1	0	0	0	0	0	0	0
AT3G07160.1	|ATGSL10, gsl10, CALS9 | glucan synthase-like 10 | chr3:2265142-2279383 REVERSE LENGTH=1890	19	7	4	0	1	2	1	0	0	0	0
AT5G64740.1	|CESA6, IXR2, E112, PRC1 | cellulose synthase 6 | chr5:25881555-25886333 FORWARD LENGTH=1084	19	7	3	0	0	0	0	0	0	0	0
AT4G11420.1	|EIF3A, ATEIF3A-1, EIF3A-1, ATTIF3A1, TIF3A1 | eukaryotic translation initiation factor 3A | chr4:6947834-6952053 REVERSE LENGTH=987	18	19	12	1	32	8	6	1	0	6	0
AT1G34430.1	|EMB3003 | 2-oxoacid dehydroge0ses acyltransferase family protein | chr1:12588027-12590084 REVERSE LENGTH=465	18	25	15	0	13	17	4	2	0	18	3
AT3G63410.1	|APG1, VTE3, IEP37, E37 | S-adenosyl-L-methionine-dependent methyltransferases superfamily protein | chr3:23415816-23417002 REVERSE LENGTH=338	18	41	18	0	6	10	0	4	1	0	0
AT1G01320.2	| | Tetratricopeptide repeat (TPR)-like superfamily protein | chr1:121582-130099 REVERSE LENGTH=1787	18	19	10	2	0	4	0	2	0	4	0
AT3G27830.1	|RPL12-A, RPL12 | ribosomal protein L12-A | chr3:10318576-10319151 FORWARD LENGTH=191	18	13	9	0	13	5	15	32	1	10	1
AT3G01290.1	| | SPFH/Band 7/PHB domain-containing membrane-associated protein family | chr3:88252-89356 REVERSE LENGTH=285	18	12	4	4	20	6	1	0	0	4	0
AT1G78630.1	|emb1473 | Ribosomal protein L13 family protein | chr1:29575997-29577406 FORWARD LENGTH=241	18	25	10	0	8	3	11	29	3	11	4
AT1G10760.1	|SEX1, SOP1, SOP, GWD1, GWD | Pyruvate phosphate diki0se, PEP/pyruvate binding domain | chr1:3581210-3590043 REVERSE LENGTH=1399	18	17	26	0	15	16	8	14	2	6	0
AT1G69620.1	|RPL34 | ribosomal protein L34 | chr1:26189900-26191081 FORWARD LENGTH=119	18	10	4	1	3	5	16	5	0	15	0
AT4G34200.1	|EDA9 | D-3-phosphoglycerate dehydroge0se | chr4:16374041-16376561 REVERSE LENGTH=603	18	24	15	1	12	9	0	5	1	3	1
ATCG00780.1	|RPL14 | ribosomal protein L14 | chrC:80696-81064 REVERSE LENGTH=122	18	17	9	1	3	3	9	18	0	8	1
AT5G16070.1	| | TCP-1/cpn60 chaperonin family protein | chr5:5247549-5251050 REVERSE LENGTH=535	18	33	20	0	7	5	0	5	0	2	0
AT1G80410.2	|EMB2753 | tetratricopeptide repeat (TPR)-containing protein | chr1:30227779-30234832 REVERSE LENGTH=911	18	25	13	0	13	0	0	3	0	0	0
AT3G01280.1	|VDAC1, ATVDAC1 | voltage dependent anion channel 1 | chr3:85754-87612 FORWARD LENGTH=276	18	5	5	0	5	6	1	2	1	10	0
AT1G56500.1	| | haloacid dehaloge0se-like hydrolase family protein | chr1:21159775-21167092 FORWARD LENGTH=1055	18	27	9	0	3	3	0	0	0	0	0
AT1G76160.1	|sks5 | SKU5 similar 5 | chr1:28578211-28581020 REVERSE LENGTH=541	18	0	2	0	1	2	1	6	1	8	0
AT1G30360.1	|ERD4 | Early-responsive to dehydration stress protein (ERD4) | chr1:10715892-10718799 FORWARD LENGTH=724	18	26	11	0	0	0	1	0	0	0	0
AT3G63260.1	|ATMRK1 | Protein ki0se superfamily protein | chr3:23373090-23374747 REVERSE LENGTH=391	18	17	12	0	2	2	1	0	0	0	0
AT3G53520.4	|UXS1 | UDP-glucuronic acid decarboxylase 1 | chr3:19841635-19844057 FORWARD LENGTH=458	18	15	4	0	2	0	0	2	0	0	0
ATCG00660.1	|RPL20 | ribosomal protein L20 | chrC:68512-68865 REVERSE LENGTH=117	18	6	6	0	2	2	4	11	0	5	0
AT4G34555.1	| | Ribosomal protein S25 family protein | chr4:16504381-16505339 REVERSE LENGTH=108	18	0	0	0	0	0	13	0	0	11	0
AT2G26080.1	|AtGLDP2, GLDP2 | glycine decarboxylase P-protein 2 | chr2:11109330-11113786 REVERSE LENGTH=1044	18	34	29	0	35	25	18	29	2	13	2
AT3G54050.1 (+1)	|HCEF1 | high cyclic electron flow 1 | chr3:20016951-20018527 FORWARD LENGTH=417	17	43	37	0	29	14	0	19	6	14	1
AT5G66190.1	|ATLFNR1, FNR1 | ferredoxin-0DP(+)-oxidoreductase 1 | chr5:26451203-26453012 REVERSE LENGTH=360	17	10	24	0	26	26	3	16	6	22	1
AT4G31990.1 (+2)	|ASP5, AAT3, ATAAT1 | aspartate aminotransferase 5 | chr4:15471074-15473521 REVERSE LENGTH=453	17	24	37	0	23	23	1	12	1	8	0
AT3G25860.1	|LTA2, PLE2 | 2-oxoacid dehydroge0ses acyltransferase family protein | chr3:9460632-9462585 FORWARD LENGTH=480	17	17	14	0	14	16	5	8	2	20	2
AT2G10940.1 (+1)	| | Bifunctio0l inhibitor/lipid-transfer protein/seed storage 2S albumin superfamily protein | chr2:4311160-4312035 REVERSE LENGTH=291	17	13	12	0	14	6	2	4	0	3	2
AT4G18100.1	| | Ribosomal protein L32e | chr4:10035715-10036475 REVERSE LENGTH=133	17	6	4	2	3	4	18	3	0	18	0
AT3G09500.1	| | Ribosomal L29 family protein | chr3:2917047-2917895 FORWARD LENGTH=123	17	8	1	0	4	2	13	6	0	24	0
AT5G40770.1	|ATPHB3, PHB3 | prohibitin 3 | chr5:16315589-16316621 REVERSE LENGTH=277	17	9	12	0	6	9	1	3	0	8	1
AT3G48750.1	|CDKA;1, CDC2AAT, CDK2, CDC2, CDC2A, CDKA1 | cell division control 2 | chr3:18072238-18074296 FORWARD LENGTH=294	17	27	14	0	11	5	0	3	0	0	0
AT3G55360.1	|CER10, ECR, ATTSC13, TSC13 | 3-oxo-5-alpha-steroid 4-dehydroge0se family protein | chr3:20521186-20522856 REVERSE LENGTH=310	17	19	4	0	3	0	0	3	0	1	0
AT1G29250.1	| | Alba D0/R0-binding protein | chr1:10223461-10224592 REVERSE LENGTH=130	17	13	2	0	8	0	6	13	0	6	0
AT1G16880.1	| | uridylyltransferase-related | chr1:5773796-5776125 FORWARD LENGTH=290	17	15	8	0	8	8	0	12	1	9	0
AT3G62530.1	| | ARM repeat superfamily protein | chr3:23132219-23133121 FORWARD LENGTH=221	17	30	7	0	10	2	0	11	0	3	1
AT5G14320.1	| | Ribosomal protein S13/S18 family | chr5:4617839-4618772 REVERSE LENGTH=169	17	11	5	0	3	7	11	26	0	12	1
AT1G65260.1	|PTAC4, VIPP1 | plastid transcriptio0lly active 4 | chr1:24236329-24240428 FORWARD LENGTH=330	17	11	3	0	0	5	1	0	1	9	0
AT5G42080.3	|DL1 | dy0min-like protein | chr5:16820661-16824536 REVERSE LENGTH=604	17	1	1	0	5	1	18	15	0	7	0
AT1G01300.1	| | Eukaryotic aspartyl protease family protein | chr1:117065-118522 FORWARD LENGTH=485	17	5	8	0	6	2	0	8	0	2	0
AT1G70770.1 (+1)	| | Protein of unknown function DUF2359, transmembrane | chr1:26688622-26691185 REVERSE LENGTH=610	17	12	8	0	5	3	3	1	0	1	0
AT5G17990.1	|TRP1, pat1 | tryptophan biosynthesis 1 | chr5:5957330-5959681 FORWARD LENGTH=444	17	16	11	0	10	5	0	3	0	0	0
AT4G01800.1	|AGY1, AtcpSecA, SECA1 | Albino or Glassy Yellow 1 | chr4:770926-776131 REVERSE LENGTH=1022	17	20	19	0	10	5	0	9	0	0	1
AT1G15730.1	| | Cobalamin biosynthesis CobW-like protein | chr1:5407535-5409937 REVERSE LENGTH=448	17	34	9	0	5	0	0	7	0	0	1
AT1G05150.1	| | Calcium-binding tetratricopeptide family protein | chr1:1484280-1486706 REVERSE LENGTH=808	17	20	14	0	0	0	0	0	0	0	0
AT1G05140.1	| | Peptidase M50 family protein | chr1:1482681-1484006 FORWARD LENGTH=441	17	13	6	0	4	0	0	3	0	0	0
AT4G10790.1	| | UBX domain-containing protein | chr4:6640752-6643035 REVERSE LENGTH=480	17	23	13	0	2	1	0	1	0	1	0
AT3G61470.1	|LHCA2 | photosystem I light harvesting complex gene 2 | chr3:22745736-22747032 FORWARD LENGTH=257	17	15	4	0	7	0	0	3	0	1	0
AT1G03160.1	|FZL | FZO-like | chr1:761321-766053 FORWARD LENGTH=912	17	15	7	0	0	1	0	1	0	0	0
AT5G45280.2	| | Pecti0cetylesterase family protein | chr5:18346862-18349488 FORWARD LENGTH=391	17	0	3	0	4	2	1	6	0	4	0
AT1G72750.1	|ATTIM23-2, TIM23-2 | translocase inner membrane subunit 23-2 | chr1:27383577-27384143 FORWARD LENGTH=188	17	16	4	0	4	0	0	4	0	0	0
AT2G18730.1	|ATDGK3, DGK3 | diacylglycerol ki0se 3 | chr2:8118976-8121689 FORWARD LENGTH=488	17	15	4	0	0	0	0	0	0	0	0
AT5G43900.3	|MYA2 | myosin 2 | chr5:17657241-17667413 REVERSE LENGTH=1565	17	7	4	0	0	0	0	0	0	0	0
AT5G58410.1	| | HEAT/U-box domain-containing protein | chr5:23609663-23617343 FORWARD LENGTH=1873	17	8	4	2	2	0	0	0	0	0	0
AT5G58670.1	|ATPLC1, ATPLC, PLC1 | phospholipase C1 | chr5:23704457-23706751 REVERSE LENGTH=561	17	9	2	0	0	0	0	0	0	0	0
AT4G35830.1	|ACO1 | aconitase 1 | chr4:16973007-16977949 REVERSE LENGTH=898	17	9	16	0	10	6	0	0	0	0	0
AT3G04920.1	| | Ribosomal protein S24e family protein | chr3:1360989-1362065 FORWARD LENGTH=133	17	8	6	0	6	0	13	11	0	21	0
AT1G09640.1	| | Translation elongation factor EF1B, gamma chain | chr1:3120162-3122152 FORWARD LENGTH=414	16	23	14	0	12	19	3	5	0	12	1
AT3G29360.1 (+1)	| | UDP-glucose 6-dehydroge0se family protein | chr3:11267375-11268817 REVERSE LENGTH=480	16	31	16	1	18	10	0	15	0	2	0
AT2G19730.1 (+2)	| | Ribosomal L28e protein family | chr2:8511752-8512995 FORWARD LENGTH=143	16	14	6	1	8	4	14	12	0	24	0
AT1G50480.1	|THFS | 10-formyltetrahydrofolate synthetase | chr1:18702064-18704687 FORWARD LENGTH=634	16	28	28	0	12	8	0	4	0	1	0
AT1G29900.1	|CARB | carbamoyl phosphate synthetase B | chr1:10468164-10471976 FORWARD LENGTH=1187	16	37	24	0	18	16	3	14	0	0	0
AT4G25630.1	|FIB2, ATFIB2 | fibrillarin 2 | chr4:13074239-13076205 FORWARD LENGTH=320	16	1	4	4	9	5	6	15	3	11	0
AT1G18080.1	|ATARCA, RACK1A_AT, RACK1A | Transducin/WD40 repeat-like superfamily protein | chr1:6222325-6223901 FORWARD LENGTH=327	16	17	12	0	18	15	1	13	1	8	1
AT1G48830.1 (+1)	| | Ribosomal protein S7e family protein | chr1:18059854-18060935 REVERSE LENGTH=191	16	6	5	0	16	5	4	24	0	8	0
AT1G41880.1	| | Ribosomal protein L35Ae family protein | chr1:15651585-15652427 REVERSE LENGTH=111	16	12	5	1	7	4	9	10	0	21	0
AT5G05170.1	|CESA3, IXR1, ATCESA3, ATH-B, CEV1 | Cellulose synthase family protein | chr5:1530401-1535090 REVERSE LENGTH=1065	16	19	13	0	6	0	1	2	0	0	0
AT5G40950.1	|RPL27 | ribosomal protein large subunit 27 | chr5:16410866-16411845 FORWARD LENGTH=198	16	17	4	0	5	4	11	16	1	18	0
AT1G79560.1	|EMB156, EMB36, EMB1047, FTSH12 | FTSH protease 12 | chr1:29926976-29932308 FORWARD LENGTH=1008	16	14	13	0	7	3	0	3	0	0	1
AT3G15730.1	|PLDALPHA1, PLD | phospholipase D alpha 1 | chr3:5330835-5333474 FORWARD LENGTH=810	16	11	6	0	15	1	4	4	0	4	0
AT1G59610.1	|ADL3, CF1, DRP2B, DL3 | dy0min-like 3 | chr1:21893413-21900780 FORWARD LENGTH=920	16	1	6	2	0	2	11	23	0	5	0
AT3G63460.1	| | transducin family protein / WD-40 repeat family protein | chr3:23431009-23437241 REVERSE LENGTH=1104	16	25	19	0	6	3	2	5	0	0	0
AT5G51820.1	|PGM, ATPGMP, PGM1, STF1 | phosphoglucomutase | chr5:21063531-21067933 REVERSE LENGTH=623	16	18	18	0	7	4	0	2	0	3	0
AT2G27710.1 (+2)	| | 60S acidic ribosomal protein family | chr2:11816929-11817670 FORWARD LENGTH=115	16	3	2	1	4	3	4	11	0	8	1
AT3G23820.1	|GAE6 | UDP-D-glucuro0te 4-epimerase 6 | chr3:8603645-8605027 FORWARD LENGTH=460	16	13	9	0	2	2	0	0	0	2	0
AT2G32480.1	|ARASP | ARABIDOPSIS SERIN PROTEASE | chr2:13788679-13790022 REVERSE LENGTH=447	16	23	8	1	4	0	0	3	0	2	0
AT3G52730.1	| | ubiquinol-cytochrome C reductase UQCRX/QCR9-like family protein | chr3:19543146-19544167 REVERSE LENGTH=72	16	18	6	1	3	3	3	4	0	4	0
AT2G45710.1	| | Zinc-binding ribosomal protein family protein | chr2:18831243-18831999 FORWARD LENGTH=84	16	16	5	0	3	0	1	3	0	5	0
AT5G63420.1	|emb2746 | R0-metabolising metallo-beta-lactamase family protein | chr5:25400515-25405807 FORWARD LENGTH=911	16	10	5	0	1	2	0	5	1	3	0
AT1G06530.1	| | Tropomyosin-related | chr1:2001625-2002596 FORWARD LENGTH=323	16	10	5	0	1	0	0	1	0	3	0
AT1G60780.1	|HAP13 | Clathrin adaptor complexes medium subunit family protein | chr1:22369289-22371885 REVERSE LENGTH=428	16	22	4	0	0	1	0	0	0	0	0
AT4G21710.1	|NRPB2, EMB1989, RPB2 | D0-directed R0 polymerase family protein | chr4:11535684-11542200 REVERSE LENGTH=1188	16	4	5	0	0	0	0	0	0	0	0
AT1G78830.1	| | Curculin-like (mannose-binding) lectin family protein | chr1:29637141-29638508 REVERSE LENGTH=455	16	0	0	0	6	0	1	2	1	6	0
AT1G08930.1 (+1)	|ERD6 | Major facilitator superfamily protein | chr1:2873604-2876979 FORWARD LENGTH=496	16	6	2	0	0	0	0	0	0	1	0
AT4G24330.1	| | Protein of unknown function (DUF1682) | chr4:12603848-12606229 REVERSE LENGTH=478	16	10	6	0	0	0	0	0	0	0	0
AT2G35780.1	|scpl26 | serine carboxypeptidase-like 26 | chr2:15037733-15040104 REVERSE LENGTH=452	16	2	1	0	4	0	0	0	0	0	0
AT2G33070.1 (+2)	|NSP2, ATNSP2 | nitrile specifier protein 2 | chr2:14029350-14030934 REVERSE LENGTH=471	16	0	0	0	0	1	0	0	0	0	0
AT1G54870.1	| | 0D(P)-binding Rossmann-fold superfamily protein | chr1:20459011-20460417 FORWARD LENGTH=335	16	0	0	0	0	0	0	0	0	0	0
AT2G39010.1	|PIP2E, PIP2;6 | plasma membrane intrinsic protein 2E | chr2:16291564-16293746 FORWARD LENGTH=289	16	20	13	0	4	0	0	0	0	0	0
AT5G23740.1	|RPS11-BETA | ribosomal protein S11-beta | chr5:8008251-8009330 REVERSE LENGTH=159	16	15	6	0	6	7	17	4	0	10	1
AT5G15090.1 (+1)	|VDAC3, ATVDAC3 | voltage dependent anion channel 3 | chr5:4889641-4891389 REVERSE LENGTH=274	16	0	5	0	10	9	0	3	0	7	0
AT3G56150.1 (+1)	|EIF3C, ATEIF3C-1, EIF3C-1, ATTIF3C1, TIF3C1 | eukaryotic translation initiation factor 3C | chr3:20833790-20836820 REVERSE LENGTH=900	15	14	12	0	30	11	7	4	0	5	0
AT4G09000.1	|GRF1, GF14 CHI | general regulatory factor 1 | chr4:5775387-5777157 FORWARD LENGTH=267	15	18	16	0	21	15	4	14	3	12	0
AT4G02930.1	| | GTP binding Elongation factor Tu family protein | chr4:1295751-1298354 REVERSE LENGTH=454	15	16	18	0	14	13	0	15	0	2	0
AT5G27770.1	| | Ribosomal L22e protein family | chr5:9836166-9837113 FORWARD LENGTH=124	15	4	6	0	3	2	10	7	1	14	0
AT4G13930.1	|SHM4 | serine hydroxymethyltransferase 4 | chr4:8048013-8050021 REVERSE LENGTH=471	15	15	25	0	15	12	0	12	1	6	2
AT5G09590.1	|MTHSC70-2, HSC70-5 | mitochondrial HSO70 2 | chr5:2975721-2978508 FORWARD LENGTH=682	15	21	11	0	10	11	7	26	3	4	0
AT4G40030.2	| | Histone superfamily protein | chr4:18555840-18556827 REVERSE LENGTH=164	15	2	2	7	1	3	10	3	0	24	1
AT3G48730.1	|GSA2 | glutamate-1-semialdehyde 2,1-aminomutase 2 | chr3:18049697-18051550 FORWARD LENGTH=472	15	14	17	0	13	17	1	11	2	6	0
AT1G14810.1	| | semialdehyde dehydroge0se family protein | chr1:5102684-5104633 REVERSE LENGTH=375	15	36	12	0	9	10	0	9	2	2	0
AT1G67430.1	| | Ribosomal protein L22p/L17e family protein | chr1:25262209-25263627 FORWARD LENGTH=175	15	13	6	0	6	3	6	11	0	15	0
AT1G79920.1	| | Heat shock protein 70 (Hsp 70) family protein | chr1:30058935-30062224 REVERSE LENGTH=831	15	13	8	0	14	16	4	5	0	5	0
AT1G18500.1	|MAML-4, IPMS1 | methylthioalkylmalate synthase-like 4 | chr1:6369347-6372861 FORWARD LENGTH=631	15	32	12	0	17	6	1	9	1	0	0
AT1G11750.1	|CLPP6, NCLPP1, NCLPP6 | CLP protease proteolytic subunit 6 | chr1:3967609-3969535 FORWARD LENGTH=271	15	26	10	1	9	4	2	10	0	2	0
AT3G07100.1	|ERMO2, SEC24A | Sec23/Sec24 protein transport family protein | chr3:2245689-2250077 REVERSE LENGTH=1038	15	32	22	0	6	4	1	7	0	0	0
AT4G25740.1	| | R0 binding Plectin/S10 domain-containing protein | chr4:13107488-13108751 REVERSE LENGTH=177	15	1	7	1	2	0	8	11	0	7	0
AT3G42050.1	| | vacuolar ATP synthase subunit H family protein | chr3:14228846-14232228 REVERSE LENGTH=441	15	6	2	0	5	4	0	2	0	3	0
AT3G23400.1	|FIB4 | Plastid-lipid associated protein PAP / fibrillin family protein | chr3:8376636-8378225 REVERSE LENGTH=284	15	12	8	0	3	9	1	3	1	5	0
AT2G18710.1	|SCY1 | SECY homolog 1 | chr2:8112231-8114452 REVERSE LENGTH=551	15	18	7	0	4	3	0	7	0	0	0
AT2G41790.1	| | Insuli0se (Peptidase family M16) family protein | chr2:17429453-17436110 REVERSE LENGTH=970	15	23	26	0	5	1	0	3	0	0	0
AT3G01060.1	| | unknown protein; Has 640 Blast hits to 638 proteins in 201 species: Archae - 0; Bacteria - 293; Metazoa - 0; Fungi - 71; Plants - 72; Viruses - 0; Other Eukaryotes - 204 (source: NCBI BLink). | chr3:16831-18782 REVERSE LENGTH=455	15	8	11	0	0	1	1	1	0	0	0
AT4G24820.1 (+1)	| | 26S proteasome, regulatory subunit Rpn7;Proteasome component (PCI) domain | chr4:12790471-12792599 REVERSE LENGTH=387	15	13	5	0	8	3	1	6	0	0	0
AT5G44020.1	| | HAD superfamily, subfamily IIIB acid phosphatase | chr5:17712433-17714046 FORWARD LENGTH=272	15	2	0	0	12	0	2	4	0	8	0
AT1G29310.1	| | SecY protein transport family protein | chr1:10252662-10254526 FORWARD LENGTH=475	15	11	3	0	1	0	0	1	0	0	0
AT3G20790.1	| | 0D(P)-binding Rossmann-fold superfamily protein | chr3:7268802-7271099 FORWARD LENGTH=355	15	7	7	0	6	1	0	2	0	0	0
AT4G29900.1	|ACA10, CIF1, ATACA10 | autoinhibited Ca(2+)-ATPase 10 | chr4:14611225-14618775 REVERSE LENGTH=1069	15	9	14	0	0	0	0	0	0	0	1
AT5G05780.1	|RPN8A, AE3, ATHMOV34 | RP non-ATPase subunit 8A | chr5:1735862-1738176 FORWARD LENGTH=308	15	13	3	0	0	2	0	2	0	2	0
AT4G30340.1	|ATDGK7, DGK7 | diacylglycerol ki0se 7 | chr4:14838465-14840941 REVERSE LENGTH=492	15	12	2	0	0	0	0	0	0	0	0
AT4G16990.2	|RLM3 | disease resistance protein (TIR-NBS class), putative | chr4:9560155-9565225 FORWARD LENGTH=796	15	11	1	0	0	0	0	0	0	1	0
AT1G01220.1	|FKGP, AtFKGP | L-fucoki0se/GDP-L-fucose pyrophosphorylase | chr1:91750-95552 FORWARD LENGTH=1055	15	5	8	0	0	0	0	0	0	0	0
AT3G01570.1	| | Oleosin family protein | chr3:222152-222778 REVERSE LENGTH=183	15	0	0	0	0	0	0	0	0	0	0
AT2G33530.1	|scpl46 | serine carboxypeptidase-like 46 | chr2:14197866-14200536 REVERSE LENGTH=465	15	7	3	0	0	0	2	2	0	0	0
AT2G39390.1	| | Ribosomal L29 family protein | chr2:16450803-16451762 REVERSE LENGTH=123	15	9	2	0	2	0	8	4	0	19	0
AT2G45960.3	|PIP1B, TMP-A, ATHH2, PIP1;2 | plasma membrane intrinsic protein 1B | chr2:18910450-18911744 FORWARD LENGTH=301	15	34	16	0	11	5	0	0	0	1	0
AT3G02560.1 (+1)	| | Ribosomal protein S7e family protein | chr3:542341-543168 FORWARD LENGTH=191	15	11	6	0	17	9	1	19	1	10	0
AT3G17240.1 (+1)	|mtLPD2 | lipoamide dehydroge0se 2 | chr3:5890278-5892166 REVERSE LENGTH=507	15	21	0	0	14	10	6	14	1	5	0
AT1G09200.1 (+4)	| | Histone superfamily protein | chr1:2971722-2972132 REVERSE LENGTH=136	15	0	0	7	0	0	10	0	0	25	0
AT5G15490.1	| | UDP-glucose 6-dehydroge0se family protein | chr5:5027872-5029314 REVERSE LENGTH=480	15	37	15	0	16	9	0	14	0	2	0
AT1G27400.1	| | Ribosomal protein L22p/L17e family protein | chr1:9515230-9516725 FORWARD LENGTH=176	15	11	7	0	0	3	9	13	0	14	0
AT2G37190.1	| | Ribosomal protein L11 family protein | chr2:15619559-15620059 REVERSE LENGTH=166	14	22	9	4	9	6	15	12	2	30	3
AT5G65010.2	|ASN2 | asparagine synthetase 2 | chr5:25969224-25972278 FORWARD LENGTH=579	14	42	7	0	17	4	2	15	3	0	1
ATCG00750.1	|RPS11 | ribosomal protein S11 | chrC:78960-79376 REVERSE LENGTH=138	14	11	10	2	7	4	10	26	0	12	2
AT4G37800.1	|XTH7 | xyloglucan endotransglucosylase/hydrolase 7 | chr4:17775703-17777372 REVERSE LENGTH=293	14	3	10	0	28	11	0	21	1	8	0
AT1G35680.1	| | Ribosomal protein L21 | chr1:13208777-13210246 FORWARD LENGTH=220	14	12	7	0	12	3	7	21	0	14	0
AT1G53440.1	| | Leucine-rich repeat transmembrane protein ki0se | chr1:19945959-19951562 FORWARD LENGTH=1035	14	12	9	0	6	1	0	0	0	0	0
AT1G01090.1	|PDH-E1 ALPHA | pyruvate dehydroge0se E1 alpha | chr1:47705-49166 REVERSE LENGTH=428	14	4	13	0	14	14	0	8	1	18	1
AT1G04270.1	|RPS15 | cytosolic ribosomal protein S15 | chr1:1141852-1142960 REVERSE LENGTH=152	14	12	4	0	5	1	11	11	0	9	0
AT2G22250.2 (+1)	|ATAAT, AAT, MEE17 | aspartate aminotransferase | chr2:9458011-9460297 REVERSE LENGTH=475	14	10	17	0	11	6	0	6	0	0	0
AT1G54690.1	|HTA3, H2AXB, G-H2AX, GAMMA-H2AX | gamma histone variant H2AX | chr1:20414607-20415206 REVERSE LENGTH=142	14	0	4	5	0	0	12	6	0	17	0
AT5G20630.1	|GLP3, GLP3A, GLP3B, ATGER3, GER3 | germin 3 | chr5:6975315-6975950 REVERSE LENGTH=211	14	10	6	1	8	3	8	3	1	10	4
AT1G48350.1	| | Ribosomal L18p/L5e family protein | chr1:17867269-17868215 FORWARD LENGTH=170	14	15	6	1	3	4	9	19	1	9	0
AT2G31810.1	| | ACT domain-containing small subunit of acetolactate synthase protein | chr2:13524271-13528246 FORWARD LENGTH=491	14	22	4	0	4	2	0	4	0	0	0
AT4G37925.1	|NDH-M | subunit NDH-M of 0D(P)H:plastoquinone dehydroge0se complex | chr4:17830748-17831485 REVERSE LENGTH=217	14	34	3	0	2	0	0	8	0	0	0
AT5G55610.1	| | unknown protein; LOCATED IN: mitochondrion, chloroplast, plastid, membrane; EXPRESSED IN: 25 plant structures; EXPRESSED DURING: 13 growth stages; Has 1807 Blast hits to 1807 proteins in 277 species: Archae - 0; Bacteria - 0; Metazoa - 736; Fungi - 347; Plants - 385; Viruses - 0; Other Eukaryotes - 339 (source: NCBI BLink). | chr5:22525981-22527858 FORWARD LENGTH=329	14	15	12	0	1	0	0	0	0	0	0
AT3G20000.1	|TOM40 | translocase of the outer mitochondrial membrane 40 | chr3:6967685-6970247 FORWARD LENGTH=309	14	8	9	0	3	0	0	2	0	0	0
AT4G32410.1	|CESA1, RSW1, AtCESA1 | cellulose synthase 1 | chr4:15641009-15646388 REVERSE LENGTH=1081	14	5	10	0	2	0	0	0	0	0	0
AT5G27390.1	| | Mog1/PsbP/DUF1795-like photosystem II reaction center PsbP family protein | chr5:9674634-9676118 REVERSE LENGTH=241	14	18	6	0	3	2	0	3	0	0	0
AT1G71695.1	| | Peroxidase superfamily protein | chr1:26964359-26966557 FORWARD LENGTH=358	14	0	0	1	2	0	2	0	0	11	0
AT1G51500.1	|CER5, D3, ABCG12, WBC12, ATWBC12 | ABC-2 type transporter family protein | chr1:19097967-19100972 REVERSE LENGTH=687	14	15	2	0	0	0	0	0	0	0	0
AT1G17580.1	|MYA1, ATMYA1, XI-1 | myosin 1 | chr1:6039453-6049309 FORWARD LENGTH=1520	14	4	2	1	0	0	0	0	0	1	0
AT3G51160.1	|MUR1, MUR_1, GMD2 | 0D(P)-binding Rossmann-fold superfamily protein | chr3:19007232-19008353 REVERSE LENGTH=373	14	14	7	0	0	2	0	3	0	0	0
AT5G09870.1	|CESA5 | cellulose synthase 5 | chr5:3073356-3077974 FORWARD LENGTH=1069	14	8	3	0	0	0	0	0	0	0	0
AT3G44340.1	|CEF | clone eighty-four | chr3:16011923-16019873 REVERSE LENGTH=1096	14	11	12	0	0	2	1	1	0	0	0
AT1G21250.1	|WAK1, PRO25 | cell wall-associated ki0se | chr1:7439512-7441892 FORWARD LENGTH=735	14	3	10	0	2	1	1	0	0	0	0
AT5G66200.1	|ARO2 | armadillo repeat only 2 | chr5:26453648-26455603 REVERSE LENGTH=651	14	16	2	0	0	0	0	0	1	0	0
AT4G33220.1	|PME44, ATPME44 | pectin methylesterase 44 | chr4:16022506-16026130 FORWARD LENGTH=525	14	3	1	0	0	0	1	0	0	0	0
AT2G45220.1	| | Plant invertase/pectin methylesterase inhibitor superfamily | chr2:18644281-18646394 REVERSE LENGTH=511	14	0	0	1	0	1	0	1	0	0	0
AT1G14930.1	| | Polyketide cyclase/dehydrase and lipid transport superfamily protein | chr1:5152465-5153035 REVERSE LENGTH=155	14	4	1	0	0	0	0	0	0	0	0
AT2G28490.1	| | RmlC-like cupins superfamily protein | chr2:12178812-12180983 REVERSE LENGTH=511	14	0	0	0	0	0	0	0	0	0	0
AT3G27660.1	|OLEO4, OLE3 | oleosin 4 | chr3:10243851-10244821 FORWARD LENGTH=191	14	0	0	0	0	0	0	0	0	0	0
AT3G05560.1 (+2)	| | Ribosomal L22e protein family | chr3:1614641-1615204 FORWARD LENGTH=124	14	2	5	1	0	3	16	8	1	19	0
AT5G63570.1	|GSA1 | glutamate-1-semialdehyde-2,1-aminomutase | chr5:25451957-25453620 FORWARD LENGTH=474	14	16	21	0	9	17	1	9	2	5	0
AT2G17290.1	|CPK6, ATCDPK3, ATCPK6 | Calcium-dependent protein ki0se family protein | chr2:7517005-7519239 FORWARD LENGTH=544	14	0	39	80	508	270	106	118	7	81	0
AT3G14310.1	|ATPME3, PME3 | pectin methylesterase 3 | chr3:4772214-4775095 REVERSE LENGTH=592	13	9	14	0	16	14	4	15	4	10	2
AT1G04410.1	| | Lactate/malate dehydroge0se family protein | chr1:1189418-1191267 REVERSE LENGTH=332	13	26	18	0	16	11	2	15	4	9	2
AT4G29060.1	|emb2726 | elongation factor Ts family protein | chr4:14317744-14321315 FORWARD LENGTH=953	13	13	19	0	16	17	11	10	1	10	3
AT1G48920.1	|ATNUC-L1, PARL1, NUC-L1 | nucleolin like 1 | chr1:18098186-18101422 FORWARD LENGTH=557	13	0	0	0	0	0	9	0	0	18	0
AT3G59970.3	|MTHFR1 | methylenetetrahydrofolate reductase 1 | chr3:22151303-22154323 FORWARD LENGTH=592	13	25	11	1	10	9	7	8	1	0	0
AT1G51805.1	| | Leucine-rich repeat protein ki0se family protein | chr1:19221187-19225590 REVERSE LENGTH=884	13	15	18	0	10	4	0	5	0	1	0
AT1G73990.1	|SPPA, SPPA1 | sig0l peptide peptidase | chr1:27824465-27828807 FORWARD LENGTH=677	13	17	14	0	3	0	0	2	0	0	1
AT5G08540.1	| | unknown protein; FUNCTIONS IN: molecular_function unknown; INVOLVED IN: biological_process unknown; LOCATED IN: chloroplast thylakoid membrane, chloroplast, chloroplast envelope; EXPRESSED IN: 24 plant structures; EXPRESSED DURING: 13 growth stages; Has 30201 Blast hits to 17322 proteins in 780 species: Archae - 12; Bacteria - 1396; Metazoa - 17338; Fungi - 3422; Plants - 5037; Viruses - 0; O…	13	20	17	0	2	4	0	1	0	3	0
AT2G27530.1 (+1)	|PGY1 | Ribosomal protein L1p/L10e family | chr2:11763443-11764570 REVERSE LENGTH=216	13	8	7	0	6	2	6	4	1	8	1
AT3G19480.1	| | D-3-phosphoglycerate dehydroge0se | chr3:6752590-6754650 FORWARD LENGTH=588	13	22	11	0	8	4	0	3	0	0	0
AT4G34090.2	| | unknown protein; FUNCTIONS IN: molecular_function unknown; INVOLVED IN: biological_process unknown; LOCATED IN: chloroplast; EXPRESSED IN: 22 plant structures; EXPRESSED DURING: 13 growth stages; BEST Arabidopsis thalia0 protein match is: unknown protein (TAIR:AT2G23370.1); Has 75 Blast hits to 73 proteins in 21 species: Archae - 0; Bacteria - 0; Metazoa - 0; Fungi - 0; Plants - 67; Viruses -…	13	22	8	0	5	2	0	3	0	2	0
AT1G79600.1	| | Protein ki0se superfamily protein | chr1:29950105-29952516 REVERSE LENGTH=711	13	22	11	0	0	1	0	3	0	0	0
ATCG00670.1	|CLPP1, PCLPP | plastid-encoded CLP P | chrC:69910-71882 REVERSE LENGTH=196	13	9	7	0	4	0	1	4	0	2	0
ATCG00820.1	|RPS19 | ribosomal protein S19 | chrC:84005-84283 REVERSE LENGTH=92	13	4	8	0	3	0	5	8	0	8	0
AT2G40840.1	|DPE2 | disproportio0ting enzyme 2 | chr2:17045368-17050779 FORWARD LENGTH=955	13	2	11	0	7	10	0	1	0	3	0
AT3G62700.1	|ATMRP10, MRP10, ABCC14 | multidrug resistance-associated protein 10 | chr3:23190428-23195727 REVERSE LENGTH=1539	13	10	3	0	0	1	0	1	0	0	0
AT1G76010.1	| | Alba D0/R0-binding protein | chr1:28528505-28530488 REVERSE LENGTH=350	13	2	0	1	3	0	3	5	0	2	0
AT5G59730.2	|ATEXO70H7, EXO70H7 | exocyst subunit exo70 family protein H7 | chr5:24064096-24066004 REVERSE LENGTH=632	13	8	1	0	0	1	1	0	0	0	0
AT5G09900.2	|EMB2107, RPN5A, MSA | 26S proteasome regulatory subunit, putative (RPN5) | chr5:3089462-3092434 REVERSE LENGTH=442	13	4	3	0	2	1	0	1	1	0	1
AT5G23630.1	|PDR2, MIA | phosphate deficiency response 2 | chr5:7960756-7967644 REVERSE LENGTH=1179	13	11	9	0	0	0	0	0	0	0	0
AT5G52320.1	|CYP96A4 | cytochrome P450, family 96, subfamily A, polypeptide 4 | chr5:21245111-21246619 REVERSE LENGTH=502	13	12	8	0	1	0	0	0	0	0	0
AT1G31230.1	|AK-HSDH I, AK-HSDH | aspartate ki0se-homoserine dehydroge0se i | chr1:11158744-11163055 REVERSE LENGTH=911	13	15	8	1	0	0	0	0	0	0	0
AT1G74730.1	| | Protein of unknown function (DUF1118) | chr1:28078995-28079831 FORWARD LENGTH=198	13	5	4	0	0	0	0	3	1	2	1
AT4G24810.2	| | Protein ki0se superfamily protein | chr4:12786791-12789598 REVERSE LENGTH=481	13	7	2	1	0	0	0	0	0	0	0
AT2G28900.1	|OEP16, ATOEP16-L, ATOEP16-1, OEP16-1 | outer plastid envelope protein 16-1 | chr2:12414423-12415459 REVERSE LENGTH=148	13	13	9	1	7	9	6	2	0	4	1
AT1G15690.1	|AVP1, ATAVP3, AVP-3, AtVHP1;1 | Inorganic H pyrophosphatase family protein | chr1:5399115-5402185 FORWARD LENGTH=770	13	16	13	0	13	17	4	6	1	1	1
AT5G12860.1 (+1)	|DiT1 | dicarboxylate transporter 1 | chr5:4059927-4061919 REVERSE LENGTH=557	13	13	5	1	2	1	0	4	0	0	0
AT4G35100.1 (+1)	|PIP3, PIP3A, PIP2;7, SIMIP | plasma membrane intrinsic protein 3 | chr4:16708672-16709958 FORWARD LENGTH=280	13	26	15	1	3	4	2	3	0	6	0
AT1G52360.1	| | Coatomer, beta' subunit | chr1:19499282-19505397 FORWARD LENGTH=926	13	6	16	0	0	0	0	5	0	0	0
AT2G33210.2	|HSP60-2 | heat shock protein 60-2 | chr2:14075093-14078568 REVERSE LENGTH=580	13	16	12	0	15	18	0	6	0	4	0
AT1G15930.1 (+1)	| | Ribosomal protein L7Ae/L30e/S12e/Gadd45 family protein | chr1:5471702-5472741 FORWARD LENGTH=144	13	3	0	0	0	0	0	0	0	5	0
AT2G27720.1	| | 60S acidic ribosomal protein family | chr2:11818696-11819370 FORWARD LENGTH=115	13	0	2	0	4	0	5	10	0	9	0
AT5G09510.1	| | Ribosomal protein S19 family protein | chr5:2955698-2956554 REVERSE LENGTH=152	13	12	4	0	2	1	10	15	0	10	0
AT1G25490.1	|RCN1, REGA, ATB BETA BETA, EER1 | ARM repeat superfamily protein | chr1:8951700-8954899 FORWARD LENGTH=588	13	19	0	0	0	4	0	0	0	0	1
AT5G48300.1	|ADG1, APS1 | ADP glucose pyrophosphorylase 1 | chr5:19570326-19572557 FORWARD LENGTH=520	12	16	20	0	22	17	3	21	1	2	1
AT3G04790.1	| | Ribose 5-phosphate isomerase, type A protein | chr3:1313365-1314195 FORWARD LENGTH=276	12	38	9	0	12	4	2	9	1	5	1
AT1G23290.1	|RPL27A, RPL27AB | Ribosomal protein L18e/L15 superfamily protein | chr1:8263007-8263447 FORWARD LENGTH=146	12	7	2	0	7	1	9	11	0	12	0
AT2G42520.1	| | P-loop containing nucleoside triphosphate hydrolases superfamily protein | chr2:17705382-17708744 FORWARD LENGTH=633	12	11	5	0	9	2	2	11	0	5	0
AT2G30860.1	|ATGSTF9, GLUTTR, ATGSTF7, GSTF9 | glutathione S-transferase PHI 9 | chr2:13139132-13140057 FORWARD LENGTH=215	12	12	5	0	17	8	4	23	1	5	2
AT5G25757.1 (+1)	| | R0 polymerase I-associated factor PAF67 | chr5:8965515-8967460 REVERSE LENGTH=514	12	4	9	0	12	8	1	4	0	1	0
AT1G49970.1	|CLPR1, NCLPP5, SVR2 | CLP protease proteolytic subunit 1 | chr1:18501936-18504462 REVERSE LENGTH=387	12	39	6	0	9	1	2	12	0	3	0
AT1G03600.1	|PSB27 | photosystem II family protein | chr1:898916-899440 FORWARD LENGTH=174	12	6	5	0	8	5	5	10	0	42	11
AT4G16155.1	| | dihydrolipoyl dehydroge0ses | chr4:9153570-9157322 REVERSE LENGTH=630	12	11	10	0	11	13	0	10	3	11	0
AT3G13930.1	| | Dihydrolipoamide acetyltransferase, long form protein | chr3:4596240-4600143 FORWARD LENGTH=539	12	12	10	0	12	15	5	10	0	7	1
AT2G46820.1 (+1)	|PTAC8, TMP14, PSAP, PSI-P | photosystem I P subunit | chr2:19243729-19244870 FORWARD LENGTH=174	12	22	10	0	1	2	3	4	0	11	1
AT1G52230.1	|PSAH2, PSAH-2, PSI-H | photosystem I subunit H2 | chr1:19454902-19455508 FORWARD LENGTH=145	12	8	7	1	4	4	6	2	0	16	0
AT5G46430.1 (+1)	| | Ribosomal protein L32e | chr5:18833429-18834409 FORWARD LENGTH=133	12	5	2	0	2	5	9	2	0	10	0
AT3G26710.1	|CCB1 | cofactor assembly of complex C | chr3:9813550-9814606 FORWARD LENGTH=267	12	26	11	0	3	2	0	2	0	0	0
AT5G41520.1	| | R0 binding Plectin/S10 domain-containing protein | chr5:16609377-16610583 REVERSE LENGTH=180	12	3	0	0	3	2	9	2	0	9	0
AT5G47910.1	|RBOHD, ATRBOHD | respiratory burst oxidase homologue D | chr5:19397585-19401768 FORWARD LENGTH=921	12	4	2	0	0	0	0	0	0	2	0
AT3G56910.1	|PSRP5 | plastid-specific 50S ribosomal protein 5 | chr3:21069558-21070257 REVERSE LENGTH=148	12	10	11	2	5	5	1	7	1	7	1
AT1G10290.1	|ADL6, DRP2A | dy0min-like protein 6 | chr1:3370774-3377120 FORWARD LENGTH=914	12	0	5	1	0	2	7	18	0	5	0
AT1G68560.1	|ATXYL1, XYL1, TRG1 | alpha-xylosidase 1 | chr1:25734435-25737897 REVERSE LENGTH=915	12	1	0	0	1	1	1	4	0	10	0
AT3G13330.1	|PA200 | proteasome activating protein 200 | chr3:4319804-4330061 REVERSE LENGTH=1816	12	1	2	0	0	1	0	0	0	0	1
AT5G06530.1 (+1)	| | ABC-2 type transporter family protein | chr5:1990060-1994605 REVERSE LENGTH=751	12	14	5	0	1	0	0	0	0	0	0
AT3G13120.1 (+1)	| | Ribosomal protein S10p/S20e family protein | chr3:4220310-4221526 REVERSE LENGTH=191	12	13	5	0	6	4	7	7	0	2	0
AT3G15980.1 (+3)	| | Coatomer, beta' subunit | chr3:5411699-5418313 REVERSE LENGTH=909	12	6	15	0	2	0	0	5	0	0	0
AT3G02450.1	| | cell division protein ftsH, putative | chr3:502876-505030 REVERSE LENGTH=622	12	25	5	0	5	1	3	2	2	0	0
ATCG00650.1	|RPS18 | ribosomal protein S18 | chrC:67917-68222 FORWARD LENGTH=101	12	6	4	0	3	2	8	10	0	6	0
AT3G61050.1 (+1)	|NTMC2TYPE4, NTMC2T4 | Calcium-dependent lipid-binding (CaLB domain) family protein | chr3:22597485-22600932 FORWARD LENGTH=510	12	16	7	0	1	0	0	2	0	0	0
ATCG01060.1	|PSAC | iron-sulfur cluster binding;electron carriers;4 iron, 4 sulfur cluster binding | chrC:117318-117563 REVERSE LENGTH=81	12	1	9	0	0	0	1	0	0	14	0
AT1G30470.1	| | SIT4 phosphatase-associated family protein | chr1:10779423-10786415 FORWARD LENGTH=811	12	14	12	0	0	0	0	0	0	0	0
AT4G04770.1	|ATABC1, LAF6, AT0P1, ABC1 | ATP binding cassette protein 1 | chr4:2427998-2429785 REVERSE LENGTH=557	12	9	10	0	5	2	0	2	0	1	0
AT5G13280.1	|AK-LYS1, AK1, AK | aspartate ki0se 1 | chr5:4249516-4252654 FORWARD LENGTH=569	12	11	6	0	8	1	0	4	0	0	0
AT2G38670.1	|PECT1 | phosphorylethanolamine cytidylyltransferase 1 | chr2:16168979-16171680 FORWARD LENGTH=421	12	7	2	0	0	0	0	0	0	0	0
AT4G12320.1	|CYP706A6 | cytochrome P450, family 706, subfamily A, polypeptide 6 | chr4:7314939-7316647 REVERSE LENGTH=518	12	10	4	0	1	2	0	0	0	1	0
AT3G05910.1	| | Pecti0cetylesterase family protein | chr3:1764509-1767240 REVERSE LENGTH=415	12	0	2	0	5	0	0	1	0	2	0
AT2G24180.1	|CYP71B6 | cytochrome p450 71b6 | chr2:10281890-10283589 FORWARD LENGTH=503	12	5	4	0	2	1	0	0	0	0	0
AT4G27160.1	|AT2S3, SESA3 | seed storage albumin 3 | chr4:13611836-13612330 FORWARD LENGTH=164	12	0	0	0	0	0	0	0	0	0	0
AT4G15000.1	| | Ribosomal L27e protein family | chr4:8571896-8572303 FORWARD LENGTH=135	12	9	10	2	4	7	11	5	0	8	1
AT4G28080.1	| | Tetratricopeptide repeat (TPR)-like superfamily protein | chr4:13948993-13957840 REVERSE LENGTH=1819	12	20	9	3	1	5	1	1	0	2	0
AT2G43460.1 (+1)	| | Ribosomal L38e protein family | chr2:18046285-18047292 REVERSE LENGTH=69	12	2	3	0	2	2	4	2	0	5	0
AT3G27240.1	| | Cytochrome C1 family | chr3:10056144-10058370 REVERSE LENGTH=307	12	30	10	0	6	2	0	0	0	1	0
AT1G07650.2	| | Leucine-rich repeat transmembrane protein ki0se | chr1:2359817-2366423 REVERSE LENGTH=1020	12	8	7	0	1	1	0	0	0	0	0
AT1G08360.1	| | Ribosomal protein L1p/L10e family | chr1:2636231-2637694 FORWARD LENGTH=216	12	7	6	0	5	0	6	4	0	8	0
AT3G51820.1	|ATG4, G4, CHLG | UbiA prenyltransferase family protein | chr3:19216301-19218934 REVERSE LENGTH=387	12	15	1	0	1	1	0	2	0	0	0
AT1G53430.1 (+1)	| | Leucine-rich repeat transmembrane protein ki0se | chr1:19935298-19940959 FORWARD LENGTH=1030	12	12	0	0	4	0	0	0	0	0	0
AT3G46740.1	|TOC75-III, MAR1 | translocon at the outer envelope membrane of chloroplasts 75-III | chr3:17216104-17219296 REVERSE LENGTH=818	11	20	8	0	39	11	1	0	0	9	0
AT2G36530.1	|LOS2, ENO2 | Enolase | chr2:15321081-15323786 REVERSE LENGTH=444	11	47	27	0	28	20	2	24	2	7	0
AT4G26530.1 (+1)	| | Aldolase superfamily protein | chr4:13391566-13392937 FORWARD LENGTH=358	11	37	20	0	28	16	5	17	4	16	2
AT3G19960.1	|ATM1 | myosin 1 | chr3:6949787-6956736 FORWARD LENGTH=1166	11	8	9	1	21	3	0	0	0	0	1
AT4G20850.1	|TPP2 | tripeptidyl peptidase ii | chr4:11160935-11169889 REVERSE LENGTH=1380	11	15	16	1	19	24	0	15	1	5	0
AT2G37220.1	| | R0-binding (RRM/RBD/RNP motifs) family protein | chr2:15634980-15636331 REVERSE LENGTH=289	11	22	5	0	11	0	5	10	0	6	6
AT3G24430.1	|HCF101 | ATP binding | chr3:8868731-8872154 REVERSE LENGTH=532	11	40	12	0	9	7	0	6	0	0	0
AT3G54400.1	| | Eukaryotic aspartyl protease family protein | chr3:20140291-20142599 REVERSE LENGTH=425	11	4	9	0	17	10	0	11	0	6	1
AT2G30620.1	| | winged-helix D0-binding transcription factor family protein | chr2:13045360-13046267 FORWARD LENGTH=273	11	0	1	0	1	0	10	9	2	14	1
AT4G30010.1	| | unknown protein; FUNCTIONS IN: molecular_function unknown; INVOLVED IN: biological_process unknown; LOCATED IN: mitochondrion, plastid; EXPRESSED IN: 26 plant structures; EXPRESSED DURING: 15 growth stages; Has 39 Blast hits to 39 proteins in 18 species: Archae - 0; Bacteria - 0; Metazoa - 0; Fungi - 0; Plants - 39; Viruses - 0; Other Eukaryotes - 0 (source: NCBI BLink). | chr4:14672947-14673…	11	24	7	0	4	5	1	3	0	2	0
AT5G38990.1	| | Malectin/receptor-like protein ki0se family protein | chr5:15608824-15611466 FORWARD LENGTH=880	11	6	7	0	7	3	0	1	0	0	0
AT1G74970.1	|RPS9, TWN3 | ribosomal protein S9 | chr1:28157761-28159202 REVERSE LENGTH=208	11	7	6	0	7	5	12	10	0	7	0
AT4G39710.1	|FKBP16-2 | FK506-binding protein 16-2 | chr4:18427249-18428325 REVERSE LENGTH=217	11	13	6	0	9	6	2	2	0	5	1
AT5G54160.1	|ATOMT1, OMT1 | O-methyltransferase 1 | chr5:21982075-21984167 FORWARD LENGTH=363	11	13	10	0	0	4	0	0	0	1	0
AT2G38540.1	|LP1, LTP1, ATLTP1 | lipid transfer protein 1 | chr2:16130418-16130893 FORWARD LENGTH=118	11	4	5	0	2	2	6	4	0	9	2
AT2G05710.1	|ACO3 | aconitase 3 | chr2:2141591-2146350 FORWARD LENGTH=990	11	6	12	0	8	5	1	0	0	1	0
AT1G52300.1	| | Zinc-binding ribosomal protein family protein | chr1:19475213-19476152 REVERSE LENGTH=95	11	5	2	0	2	4	8	4	0	11	0
AT3G22960.1	|PKP1, PKP-ALPHA | Pyruvate ki0se family protein | chr3:8139369-8141771 FORWARD LENGTH=596	11	17	7	0	10	3	0	5	0	2	0
AT5G13630.1	|GUN5, CCH, CHLH, CCH1, ABAR | magnesium-chelatase subunit chlH, chloroplast, putative / Mg-protoporphyrin IX chelatase, putative (CHLH) | chr5:4387567-4392082 REVERSE LENGTH=1381	11	13	13	0	2	1	1	0	0	1	0
AT1G18270.3	| | ketose-bisphosphate aldolase class-II family protein | chr1:6283634-6293772 REVERSE LENGTH=1393	11	26	14	0	0	0	0	0	0	0	0
AT4G13770.1	|CYP83A1, REF2 | cytochrome P450, family 83, subfamily A, polypeptide 1 | chr4:7990682-7992282 REVERSE LENGTH=502	11	17	7	0	0	2	0	5	0	0	0
AT1G04530.1	|TPR4 | Tetratricopeptide repeat (TPR)-like superfamily protein | chr1:1234456-1235895 REVERSE LENGTH=310	11	13	6	0	4	1	0	2	0	0	0
AT1G78850.1	| | D-mannose binding lectin protein with Apple-like carbohydrate-binding domain | chr1:29642072-29643397 REVERSE LENGTH=441	11	0	2	2	0	2	0	2	0	5	0
AT5G64290.1	|DCT, DIT2.1 | dicarboxylate transport 2.1 | chr5:25714495-25716642 REVERSE LENGTH=563	11	6	8	0	2	4	0	2	0	1	0
AT1G14150.1	|PQL1, PQL2 | PsbQ-like 2 | chr1:4839885-4840632 FORWARD LENGTH=190	11	6	4	0	4	2	1	2	0	2	1
AT4G10120.1 (+1)	|ATSPS4F | Sucrose-phosphate synthase family protein | chr4:6315033-6319785 FORWARD LENGTH=1050	11	3	5	1	0	0	0	0	0	2	0
AT1G78915.1 (+2)	| | Tetratricopeptide repeat (TPR)-like superfamily protein | chr1:29667729-29671081 REVERSE LENGTH=385	11	11	5	0	0	0	0	0	0	0	0
AT4G31500.1	|CYP83B1, SUR2, RNT1, RED1, ATR4 | cytochrome P450, family 83, subfamily B, polypeptide 1 | chr4:15273677-15275271 REVERSE LENGTH=499	11	4	7	0	0	1	0	1	0	0	0
AT1G32900.1	| | UDP-Glycosyltransferase superfamily protein | chr1:11920582-11923506 REVERSE LENGTH=610	11	0	0	0	0	0	0	0	0	7	0
AT2G32060.1 (+2)	| | Ribosomal protein L7Ae/L30e/S12e/Gadd45 family protein | chr2:13639228-13640104 REVERSE LENGTH=144	11	5	0	0	2	1	1	1	0	5	0
AT1G73650.3	| | Protein of unknown function (DUF1295) | chr1:27688409-27690165 REVERSE LENGTH=302	11	6	4	0	0	1	0	0	0	1	0
AT4G20830.1	| | FAD-binding Berberine family protein | chr4:11155486-11157577 FORWARD LENGTH=570	11	0	1	1	0	0	3	0	0	1	0
AT2G36810.1	| | ARM repeat superfamily protein | chr2:15425739-15439462 REVERSE LENGTH=1716	11	5	1	1	0	0	0	0	0	0	0
AT3G10690.1	|GYRA | D0 GYRASE A | chr3:3339612-3346243 REVERSE LENGTH=950	11	2	2	0	0	0	0	0	0	1	0
AT4G25140.1	|OLEO1, OLE1 | oleosin 1 | chr4:12900498-12901259 FORWARD LENGTH=173	11	0	0	0	0	0	0	0	0	0	0
AT1G14940.1	| | Polyketide cyclase/dehydrase and lipid transport superfamily protein | chr1:5154775-5155512 REVERSE LENGTH=155	11	0	0	0	0	0	0	0	0	0	0
AT5G26000.1	|TGG1, BGLU38 | thioglucoside glucohydrolase 1 | chr5:9079678-9082347 REVERSE LENGTH=541	11	19	39	0	34	30	5	23	4	16	3
ATCG00330.1	|RPS14 | chloroplast ribosomal protein S14 | chrC:36938-37240 REVERSE LENGTH=100	11	20	7	0	8	4	11	10	0	8	0
AT5G24690.1	| | Protein of unknown function (DUF3411) | chr5:8455783-8458513 REVERSE LENGTH=521	11	26	19	0	3	3	1	4	0	0	0
AT2G29200.1	|APUM1, PUM1 | pumilio 1 | chr2:12549483-12553185 REVERSE LENGTH=968	11	11	3	0	0	1	1	0	0	1	0
AT1G11260.1	|STP1, ATSTP1 | sugar transporter 1 | chr1:3777460-3780133 FORWARD LENGTH=522	11	8	5	0	0	0	0	0	0	0	0
AT2G19860.1	|ATHXK2, HXK2 | hexoki0se 2 | chr2:8570818-8573762 FORWARD LENGTH=502	11	14	12	0	0	2	1	0	0	0	0
AT2G01140.1	| | Aldolase superfamily protein | chr2:95006-96491 REVERSE LENGTH=391	11	9	10	0	7	10	0	0	5	5	4
AT3G55610.1	|P5CS2 | delta 1-pyrroline-5-carboxylate synthase 2 | chr3:20624278-20628989 REVERSE LENGTH=726	11	25	11	0	9	8	0	14	0	0	0
ATCG01130.1	|YCF1.2 | Ycf1 protein | chrC:123884-129244 REVERSE LENGTH=1786	10	5	2	0	7	2	3	1	0	2	0
AT3G11630.1	| | Thioredoxin superfamily protein | chr3:3672189-3673937 FORWARD LENGTH=266	10	25	19	0	37	11	8	13	1	20	3
AT3G26060.1	|ATPRX Q | Thioredoxin superfamily protein | chr3:9524807-9526123 FORWARD LENGTH=216	10	25	18	0	26	14	1	38	1	9	4
AT3G53460.4	|CP29 | chloroplast R0-binding protein 29 | chr3:19819738-19821423 REVERSE LENGTH=363	10	15	5	0	8	3	1	10	1	6	0
AT5G62350.1	| | Plant invertase/pectin methylesterase inhibitor superfamily protein | chr5:25037504-25038112 FORWARD LENGTH=202	10	3	8	0	7	4	5	17	0	14	2
AT2G42210.2	|ATOEP16-3, OEP16-3 | Mitochondrial import inner membrane translocase subunit Tim17/Tim22/Tim23 family protein | chr2:17590600-17591591 FORWARD LENGTH=173	10	16	11	1	7	0	2	2	0	2	0
AT5G51070.1	|ERD1, CLPD, SAG15 | Clp ATPase | chr5:20764479-20768481 FORWARD LENGTH=945	10	17	7	0	5	8	0	6	1	2	0
AT1G30230.1 (+1)	| | Glutathione S-transferase, C-termi0l-like;Translation elongation factor EF1B/ribosomal protein S6 | chr1:10639286-10640515 FORWARD LENGTH=231	10	5	7	0	7	10	1	4	1	10	0
AT1G70320.1	|UPL2 | ubiquitin-protein ligase 2 | chr1:26488745-26501281 REVERSE LENGTH=3658	10	10	8	1	0	1	0	0	1	3	0
AT2G26250.1	|FDH, KCS10 | 3-ketoacyl-CoA synthase 10 | chr2:11170799-11173059 REVERSE LENGTH=550	10	17	10	0	6	1	0	0	0	0	0
AT1G01610.1	|ATGPAT4, GPAT4 | glycerol-3-phosphate acyltransferase 4 | chr1:221950-224255 REVERSE LENGTH=503	10	11	5	0	1	0	0	0	0	0	0
AT2G27600.1	|SKD1, VPS4, ATSKD1 | AAA-type ATPase family protein | chr2:11781226-11783730 FORWARD LENGTH=435	10	20	6	0	8	1	2	1	0	1	0
AT5G62790.1	|DXR, PDE129 | 1-deoxy-D-xylulose 5-phosphate reductoisomerase | chr5:25214358-25217292 REVERSE LENGTH=477	10	13	8	0	4	2	0	5	0	1	1
AT1G80030.1 (+2)	| | Molecular chaperone Hsp40/D0J family protein | chr1:30105398-30108873 REVERSE LENGTH=500	10	15	8	0	3	2	0	2	0	0	0
AT4G03550.1	|ATGSL05, GSL05, ATGSL5, PMR4, GSL5 | glucan synthase-like 5 | chr4:1573513-1579195 FORWARD LENGTH=1780	10	4	7	0	0	0	0	0	0	0	0
AT3G18740.1	| | Ribosomal protein L7Ae/L30e/S12e/Gadd45 family protein | chr3:6453437-6453870 FORWARD LENGTH=112	10	4	3	0	3	2	2	6	0	6	0
AT5G03040.1 (+2)	|iqd2 | IQ-domain 2 | chr5:710380-712406 REVERSE LENGTH=461	10	12	3	0	0	0	0	0	0	0	0
AT1G34000.1	|OHP2 | one-helix protein 2 | chr1:12358151-12358902 REVERSE LENGTH=172	10	15	3	0	0	0	0	0	0	5	0
AT4G22310.1	| | Uncharacterised protein family (UPF0041) | chr4:11791443-11792638 FORWARD LENGTH=108	10	9	3	0	0	2	0	0	0	0	0
AT3G51550.1	|FER | Malectin/receptor-like protein ki0se family protein | chr3:19117877-19120564 REVERSE LENGTH=895	10	9	3	0	1	1	0	0	0	0	0
AT1G19450.1	| | Major facilitator superfamily protein | chr1:6731671-6734633 REVERSE LENGTH=488	10	10	2	0	0	0	0	0	0	0	0
AT3G47800.1	| | Galactose mutarotase-like superfamily protein | chr3:17634971-17636998 FORWARD LENGTH=358	10	0	0	1	3	0	0	0	0	7	0
AT2G47240.1 (+1)	|CER8, LACS1 | AMP-dependent synthetase and ligase family protein | chr2:19393835-19397616 FORWARD LENGTH=660	10	10	3	0	0	0	0	1	0	3	0
AT4G37200.1	|HCF164 | Thioredoxin superfamily protein | chr4:17509836-17511230 REVERSE LENGTH=261	10	19	0	0	0	0	0	0	0	0	0
AT3G45190.1	| | SIT4 phosphatase-associated family protein | chr3:16541994-16548161 REVERSE LENGTH=789	10	12	6	0	0	1	0	0	0	0	0
AT5G22770.1 (+2)	|alpha-ADR | alpha-adaptin | chr5:7579844-7588026 REVERSE LENGTH=1012	10	6	12	0	1	3	0	0	0	0	0
ATCG00170.1	|RPOC2 | D0-directed R0 polymerase family protein | chrC:15938-20068 REVERSE LENGTH=1376	10	4	2	0	1	1	0	0	1	0	0
AT1G03890.1	| | RmlC-like cupins superfamily protein | chr1:989250-990908 FORWARD LENGTH=451	10	0	0	0	0	0	0	0	0	0	0
AT3G11830.1	| | TCP-1/cpn60 chaperonin family protein | chr3:3732734-3736156 FORWARD LENGTH=557	10	8	5	0	4	6	0	1	0	0	0
AT4G23850.1	|LACS4 | AMP-dependent synthetase and ligase family protein | chr4:12403720-12408263 REVERSE LENGTH=666	10	18	2	0	5	3	0	4	0	0	0
AT2G34560.1	| | P-loop containing nucleoside triphosphate hydrolases superfamily protein | chr2:14560266-14562695 FORWARD LENGTH=384	10	12	7	0	0	0	0	0	0	0	0
AT4G24570.1	|DIC2 | dicarboxylate carrier 2 | chr4:12686546-12687487 FORWARD LENGTH=313	10	0	3	0	0	0	1	0	0	0	0
AT1G02560.1	|CLPP5, NCLPP5, NCLPP1 | nuclear encoded CLP protease 5 | chr1:538000-539805 FORWARD LENGTH=298	10	23	9	0	7	3	3	7	0	2	0
AT1G02930.1 (+1)	|ATGSTF6, GST1, ERD11, ATGSTF3, GSTF6, ATGST1 | glutathione S-transferase 6 | chr1:661363-662191 REVERSE LENGTH=208	10	0	1	0	7	3	1	6	0	1	0
AT2G37710.1	|RLK | receptor lectin ki0se | chr2:15814934-15816961 REVERSE LENGTH=675	10	13	8	0	3	2	1	1	0	0	0
AT1G52290.1	| | Protein ki0se superfamily protein | chr1:19470251-19472362 REVERSE LENGTH=509	10	18	13	0	14	2	0	0	0	0	0
AT1G16670.1	| | Protein ki0se superfamily protein | chr1:5697846-5699492 FORWARD LENGTH=390	10	0	8	0	4	2	0	1	0	1	0
AT5G06290.1	|2-Cys Prx B, 2CPB | 2-cysteine peroxiredoxin B | chr5:1919380-1921211 FORWARD LENGTH=273	10	19	12	0	27	7	9	14	1	18	1
AT4G24830.1	| | arginosucci0te synthase family | chr4:12793085-12795857 REVERSE LENGTH=494	10	6	1	0	3	2	0	3	0	2	0
AT1G16300.1	|GAPCP-2 | glyceraldehyde-3-phosphate dehydroge0se of plastid 2 | chr1:5574433-5577406 FORWARD LENGTH=420	10	34	11	0	7	4	0	7	0	4	0
AT3G46040.1	|RPS15AD | ribosomal protein S15A D | chr3:16914891-16915529 FORWARD LENGTH=130	10	5	0	0	5	2	4	0	0	0	0
AT3G23750.1	| | Leucine-rich repeat protein ki0se family protein | chr3:8558332-8561263 FORWARD LENGTH=928	9	15	4	0	18	5	0	1	0	0	0
AT3G10380.1	|SEC8, ATSEC8 | subunit of exocyst complex 8 | chr3:3219922-3228356 REVERSE LENGTH=1053	9	14	9	0	8	1	0	0	0	0	0
AT4G24780.1 (+1)	| | Pectin lyase-like superfamily protein | chr4:12770631-12772227 REVERSE LENGTH=408	9	4	9	0	8	10	0	6	1	11	1
AT1G65960.2	|GAD2 | glutamate decarboxylase 2 | chr1:24552094-24557253 FORWARD LENGTH=494	9	21	11	0	13	10	0	5	0	3	0
AT5G52840.1	| | 0DH-ubiquinone oxidoreductase-related | chr5:21413718-21414794 FORWARD LENGTH=169	9	21	8	1	9	2	2	13	0	3	0
AT3G62010.2	| | unknown protein; LOCATED IN: cellular_component unknown; EXPRESSED IN: 23 plant structures; EXPRESSED DURING: 15 growth stages. | chr3:22964945-22971149 FORWARD LENGTH=1251	9	18	4	0	2	0	1	1	0	0	0
AT4G08850.1	| | Leucine-rich repeat receptor-like protein ki0se family protein | chr4:5636693-5640496 REVERSE LENGTH=1045	9	10	6	0	15	6	0	0	0	0	0
AT3G52880.1	|ATMDAR1, MDAR1 | monodehydroascorbate reductase 1 | chr3:19601477-19604366 REVERSE LENGTH=434	9	3	12	0	7	12	1	4	0	6	0
AT5G28840.1 (+1)	|GME | GDP-D-mannose 3',5'-epimerase | chr5:10862472-10864024 REVERSE LENGTH=377	9	16	14	1	15	14	0	6	0	4	0
AT1G24510.1	| | TCP-1/cpn60 chaperonin family protein | chr1:8685504-8688101 REVERSE LENGTH=535	9	22	16	0	10	5	0	14	0	3	0
AT5G13650.2	| | elongation factor family protein | chr5:4397821-4402364 FORWARD LENGTH=676	9	24	16	0	9	7	0	9	0	0	0
AT5G61060.1	|HDA05, HDA5, ATHDA5 | histone deacetylase 5 | chr5:24567137-24570917 REVERSE LENGTH=660	9	15	0	0	23	5	1	6	3	8	0
AT4G30920.1	| | Cytosol aminopeptidase family protein | chr4:15046589-15049304 REVERSE LENGTH=583	9	7	16	0	12	14	0	4	3	2	0
AT2G44160.1	|MTHFR2 | methylenetetrahydrofolate reductase 2 | chr2:18262301-18265185 FORWARD LENGTH=594	9	17	13	0	6	6	0	0	0	0	0
AT4G30950.1	|FAD6, FADC, SFD4 | fatty acid desaturase 6 | chr4:15057278-15059673 REVERSE LENGTH=448	9	14	10	0	6	1	0	3	0	0	0
AT5G48880.2 (+1)	|PKT2, KAT5 | peroxisomal 3-keto-acyl-CoA thiolase 2 | chr5:19814576-19817021 REVERSE LENGTH=457	9	28	15	0	0	2	0	3	0	0	0
AT4G17090.1	|CT-BMY, BAM3, BMY8 | chloroplast beta-amylase | chr4:9605266-9607250 REVERSE LENGTH=548	9	25	11	0	7	0	0	1	0	0	0
AT2G32080.1 (+1)	|PUR ALPHA-1 | purin-rich alpha 1 | chr2:13642716-13644036 REVERSE LENGTH=296	9	17	10	0	3	0	0	1	0	0	0
AT5G22800.1	|EMB86, EMB1030, EMB263 | Alanyl-tR0 synthetase, class IIc | chr5:7616221-7619961 REVERSE LENGTH=978	9	22	15	1	6	3	1	1	0	0	0
AT1G29150.1	|ATS9, RPN6 | non-ATPase subunit 9 | chr1:10181240-10182499 FORWARD LENGTH=419	9	8	8	0	2	8	0	4	0	1	0
AT1G09620.1	| | ATP binding;leucine-tR0 ligases;aminoacyl-tR0 ligases;nucleotide binding;ATP binding;aminoacyl-tR0 ligases | chr1:3113077-3116455 REVERSE LENGTH=1091	9	17	10	0	4	10	0	3	0	0	0
AT5G22330.1	|ATTIP49A, RIN1 | P-loop containing nucleoside triphosphate hydrolases superfamily protein | chr5:7391026-7394071 REVERSE LENGTH=458	9	12	6	0	2	2	0	0	0	2	0
AT5G45510.2	| | Leucine-rich repeat (LRR) family protein | chr5:18444798-18448952 FORWARD LENGTH=1210	9	12	4	0	2	2	0	1	0	0	0
AT1G45474.1 (+1)	|LHCA5 | photosystem I light harvesting complex gene 5 | chr1:17179353-17180439 FORWARD LENGTH=256	9	19	4	0	4	0	0	0	0	0	0
AT5G66470.1	| | R0 binding;GTP binding | chr5:26541986-26544302 REVERSE LENGTH=427	9	10	4	1	4	1	0	3	0	0	0
AT1G71220.1	|EBS1, UGGT, PSL2 | UDP-glucose:glycoprotein glucosyltransferases;transferases, transferring hexosyl groups;transferases, transferring glycosyl groups | chr1:26841664-26851730 FORWARD LENGTH=1613	9	8	8	0	0	4	0	3	0	0	0
AT4G04040.1	|MEE51 | Phosphofructoki0se family protein | chr4:1939250-1942765 FORWARD LENGTH=569	9	24	2	0	0	2	0	1	0	0	0
AT3G22845.1	| | emp24/gp25L/p24 family/GOLD family protein | chr3:8087373-8088550 FORWARD LENGTH=214	9	9	5	0	4	0	0	2	0	0	0
AT5G24020.1	|MIND, ARC11, ATMIND1 | septum site-determining protein (MIND) | chr5:8116731-8117711 FORWARD LENGTH=326	9	2	6	0	6	2	0	4	0	0	0
AT4G26300.1	|emb1027 | Arginyl-tR0 synthetase, class Ic | chr4:13308400-13313109 REVERSE LENGTH=642	9	10	7	0	3	4	0	1	0	0	0
AT3G57650.1	|LPAT2 | lysophosphatidyl acyltransferase 2 | chr3:21349751-21352839 FORWARD LENGTH=389	9	7	4	0	0	0	0	0	0	0	0
AT2G29190.1 (+1)	|APUM2, PUM2 | pumilio 2 | chr2:12544260-12548071 REVERSE LENGTH=972	9	12	3	0	0	1	1	0	0	0	0
AT4G34830.1	|MRL1 | Pentatricopeptide repeat (PPR) superfamily protein | chr4:16599976-16605994 REVERSE LENGTH=1089	9	4	10	0	0	1	1	1	0	0	0
AT2G22125.1	|CSI1 | binding | chr2:9406793-9414223 FORWARD LENGTH=2150	9	10	0	0	0	1	0	0	0	0	2
AT1G62640.1 (+1)	|KAS III | 3-ketoacyl-acyl carrier protein synthase III | chr1:23192502-23194737 FORWARD LENGTH=404	9	7	9	0	1	2	0	0	1	0	0
AT5G17020.1 (+1)	|XPO1A, ATCRM1, ATXPO1, XPO1, HIT2 | exportin 1A | chr5:5594904-5602467 FORWARD LENGTH=1075	9	9	4	1	0	1	1	2	0	0	1
AT1G09795.1	|ATATP-PRT2, HISN1B, ATP-PRT2 | ATP phosphoribosyl transferase 2 | chr1:3173588-3176690 FORWARD LENGTH=413	9	6	4	0	2	1	0	0	0	0	1
AT2G25800.1	| | Protein of unknown function (DUF810) | chr2:11006138-11009728 REVERSE LENGTH=987	9	7	4	0	0	0	0	1	0	0	0
AT1G12770.1	|ISE1, EMB1586 | P-loop containing nucleoside triphosphate hydrolases superfamily protein | chr1:4351888-4353543 FORWARD LENGTH=551	9	6	3	0	1	0	0	0	0	0	0
AT5G59250.1	| | Major facilitator superfamily protein | chr5:23903958-23906853 FORWARD LENGTH=558	9	2	2	0	0	0	0	1	0	0	0
AT4G36700.1	| | RmlC-like cupins superfamily protein | chr4:17298443-17300337 REVERSE LENGTH=522	9	0	0	0	0	0	1	0	0	0	0
ATCG00430.1	|PSBG | photosystem II reaction center protein G | chrC:49257-49934 REVERSE LENGTH=225	9	17	1	0	0	1	1	1	0	0	0
AT5G47930.1	| | Zinc-binding ribosomal protein family protein | chr5:19406423-19407329 REVERSE LENGTH=84	9	9	6	0	2	0	0	4	0	2	0
AT4G30610.1	|BRS1, SCPL24 | alpha/beta-Hydrolases superfamily protein | chr4:14944219-14948391 FORWARD LENGTH=465	9	4	0	0	0	0	1	1	1	1	0
AT4G00370.1	|ANTR2, PHT4;4 | Major facilitator superfamily protein | chr4:163153-166111 REVERSE LENGTH=541	9	0	1	0	0	0	0	0	0	0	0
AT3G04210.1	| | Disease resistance protein (TIR-NBS class) | chr3:1106243-1108005 REVERSE LENGTH=531	9	2	0	0	0	0	0	1	0	2	0
AT4G12830.1	| | alpha/beta-Hydrolases superfamily protein | chr4:7531189-7533327 FORWARD LENGTH=393	9	10	10	0	5	0	0	4	0	0	0
AT4G19710.2	|AK-HSDH II, AK-HSDH | aspartate ki0se-homoserine dehydroge0se ii | chr4:10725229-10729536 FORWARD LENGTH=916	9	26	10	0	0	0	0	1	0	0	0
AT2G40100.1	|LHCB4.3 | light harvesting complex photosystem II | chr2:16745884-16747190 FORWARD LENGTH=276	9	12	2	0	4	2	2	3	0	3	0
AT3G28860.1	|ATMDR1, ATMDR11, PGP19, MDR11, MDR1, ATPGP19, ABCB19, ATABCB19 | ATP binding cassette subfamily B19 | chr3:10870287-10877286 REVERSE LENGTH=1252	9	9	10	1	0	0	0	0	0	0	0
AT3G58510.1 (+2)	| | DEA(D/H)-box R0 helicase family protein | chr3:21640608-21643464 FORWARD LENGTH=612	9	12	3	0	7	0	1	9	0	4	0
AT3G26210.1	|CYP71B23 | cytochrome P450, family 71, subfamily B, polypeptide 23 | chr3:9593329-9595202 REVERSE LENGTH=501	9	0	0	0	0	3	0	0	0	0	0
ATCG00710.1	|PSBH | photosystem II reaction center protein H | chrC:74485-74706 FORWARD LENGTH=73	9	4	2	0	1	1	4	2	0	8	1
AT1G19920.1	|APS2, ASA1 | Pseudouridine synthase/archaeosine transglycosylase-like family protein | chr1:6914835-6916657 REVERSE LENGTH=476	9	21	14	0	7	5	0	6	0	3	2
AT1G08520.1	|ALB1, ALB-1V, V157, PDE166, CHLD | ALBI0 1 | chr1:2696538-2700819 FORWARD LENGTH=760	9	28	12	0	7	2	0	10	0	0	0
AT4G34950.1	| | Major facilitator superfamily protein | chr4:16642544-16644759 REVERSE LENGTH=567	9	0	4	1	0	0	0	3	0	0	0
AT3G13460.1	|ECT2 | evolutio0rily conserved C-termi0l region 2 | chr3:4385274-4388220 REVERSE LENGTH=667	9	15	3	0	8	2	0	8	0	0	0
AT5G38480.1	|GRF3, RCI1 | general regulatory factor 3 | chr5:15410277-15411285 FORWARD LENGTH=255	9	9	7	0	12	12	0	7	7	4	0
AT1G41830.1	|SKS6 | SKU5-similar 6 | chr1:15603892-15607802 REVERSE LENGTH=542	9	0	0	0	0	0	0	10	0	5	0
AT3G59110.1	| | Protein ki0se superfamily protein | chr3:21855673-21857847 FORWARD LENGTH=512	9	6	0	0	2	0	0	0	0	0	0
AT4G27680.1	| | P-loop containing nucleoside triphosphate hydrolases superfamily protein | chr4:13821263-13823083 FORWARD LENGTH=398	9	12	5	0	5	0	0	6	0	0	0
AT1G21270.1	|WAK2 | wall-associated ki0se 2 | chr1:7444997-7447345 FORWARD LENGTH=732	9	5	7	0	2	0	0	0	0	0	0
AT3G25690.1 (+1)	|CHUP1 | Hydroxyproline-rich glycoprotein family protein | chr3:9354061-9357757 FORWARD LENGTH=1004	8	12	0	0	13	0	0	3	0	0	0
AT1G06680.1	|PSBP-1, OEE2, PSII-P, OE23 | photosystem II subunit P-1 | chr1:2047940-2049186 FORWARD LENGTH=263	8	26	14	0	24	5	3	17	1	12	3
AT1G65930.1	|cICDH | cytosolic 0DP+-dependent isocitrate dehydroge0se | chr1:24539088-24541861 FORWARD LENGTH=410	8	12	22	0	8	17	7	14	2	5	1
AT4G25960.1	|PGP2 | P-glycoprotein 2 | chr4:13177438-13183425 FORWARD LENGTH=1273	8	12	15	0	1	0	0	0	0	0	0
AT1G47550.1	|SEC3A | exocyst complex component sec3A | chr1:17457171-17463896 FORWARD LENGTH=887	8	4	2	0	6	1	0	0	0	0	1
AT3G06650.1	|ACLB-1 | ATP-citrate lyase B-1 | chr3:2079247-2082633 REVERSE LENGTH=608	8	26	9	0	21	12	1	9	0	3	0
AT3G06510.2	|SFR2 | Glycosyl hydrolase superfamily protein | chr3:2016450-2019533 FORWARD LENGTH=656	8	12	8	0	6	7	1	5	0	3	0
AT2G43950.1	|OEP37, ATOEP37 | chloroplast outer envelope protein 37 | chr2:18200553-18202644 REVERSE LENGTH=343	8	8	11	0	1	0	0	0	0	0	0
AT1G02280.1 (+1)	|TOC33, ATTOC33, PPI1 | translocon at the outer envelope membrane of chloroplasts 33 | chr1:448665-450246 REVERSE LENGTH=297	8	8	10	0	10	4	2	4	0	6	1
AT1G63940.4	|MDAR6 | monodehydroascorbate reductase 6 | chr1:23730206-23733534 FORWARD LENGTH=482	8	12	11	0	17	11	0	4	3	1	0
AT5G67630.1	| | P-loop containing nucleoside triphosphate hydrolases superfamily protein | chr5:26967535-26969306 REVERSE LENGTH=469	8	6	10	0	6	1	0	2	0	2	1
AT5G59870.1	|HTA6 | histone H2A 6 | chr5:24115605-24116144 REVERSE LENGTH=150	8	8	4	2	0	3	6	4	0	12	0
AT5G64940.1 (+1)	|ATATH13, ATH13, ATOSA1, OSA1 | ABC2 homolog 13 | chr5:25949116-25953326 FORWARD LENGTH=761	8	15	11	0	0	1	0	0	0	0	0
ATCG01090.1	|NDHI | 0DPH dehydroge0ses | chrC:119244-119762 REVERSE LENGTH=172	8	16	6	0	4	2	0	3	0	0	0
AT4G38630.1	|RPN10, MCB1, ATMCB1, MBP1 | regulatory particle non-ATPase 10 | chr4:18057357-18059459 REVERSE LENGTH=386	8	29	6	0	1	2	1	3	0	0	0
AT2G45060.1	| | Uncharacterised conserved protein UCP022280 | chr2:18584674-18586688 REVERSE LENGTH=272	8	10	3	0	0	0	0	0	0	1	0
AT2G35490.1	| | Plastid-lipid associated protein PAP / fibrillin family protein | chr2:14912309-14913797 REVERSE LENGTH=376	8	3	4	0	4	7	0	2	0	8	0
AT5G19690.1	|STT3A | staurosporin and temperature sensitive 3-like A | chr5:6652649-6658214 FORWARD LENGTH=779	8	15	10	0	0	2	1	0	1	0	1
AT1G59900.1	|AT-E1 ALPHA, E1 ALPHA | pyruvate dehydroge0se complex E1 alpha subunit | chr1:22051368-22053660 FORWARD LENGTH=389	8	13	7	0	6	0	0	5	0	0	0
AT5G04590.1	|SIR | sulfite reductase | chr5:1319404-1322298 FORWARD LENGTH=642	8	7	11	0	11	9	0	6	0	1	0
AT5G11770.1	| | 0DH-ubiquinone oxidoreductase 20 kDa subunit, mitochondrial | chr5:3791148-3792929 REVERSE LENGTH=218	8	15	4	0	1	2	1	2	0	4	0
AT1G18660.4	| | zinc finger (C3HC4-type RING finger) family protein | chr1:6421433-6425489 FORWARD LENGTH=491	8	12	5	0	5	1	0	11	0	0	0
AT2G40290.1	| | Eukaryotic translation initiation factor 2 subunit 1 | chr2:16829030-16830889 REVERSE LENGTH=344	8	1	1	0	1	2	0	0	0	5	1
AT1G29790.1 (+1)	| | S-adenosyl-L-methionine-dependent methyltransferases superfamily protein | chr1:10430025-10431161 FORWARD LENGTH=378	8	2	6	0	2	0	1	0	0	0	0
AT1G64430.1 (+1)	| | Pentatricopeptide repeat (PPR) superfamily protein | chr1:23933541-23936336 FORWARD LENGTH=559	8	16	4	0	0	0	0	1	0	1	0
AT4G36500.1	| | unknown protein; FUNCTIONS IN: molecular_function unknown; INVOLVED IN: biological_process unknown; LOCATED IN: mitochondrion; EXPRESSED IN: 22 plant structures; EXPRESSED DURING: 13 growth stages; BEST Arabidopsis thalia0 protein mat	8	1	0	0	5	0	0	0	0	0	0
AT2G01350.1	|QPT | quinoli0te phoshoribosyltransferase | chr2:165332-167209 REVERSE LENGTH=348	8	4	6	1	2	0	0	2	0	0	0
ATCG00190.1	|RPOB | R0 polymerase subunit beta | chrC:23111-26329 REVERSE LENGTH=1072	8	2	2	0	0	0	1	0	0	1	0
AT1G64400.1	|LACS3 | AMP-dependent synthetase and ligase family protein | chr1:23915802-23919681 REVERSE LENGTH=665	8	2	0	1	0	2	0	1	1	0	0
AT4G28710.1	|XIH, ATXIH | Myosin family protein with Dil domain | chr4:14172280-14181771 FORWARD LENGTH=1516	8	0	3	0	0	0	1	1	0	0	0
AT4G17770.1	|ATTPS5, TPS5 | trehalose phosphatase/synthase 5 | chr4:9877055-9880084 FORWARD LENGTH=862	8	5	4	1	0	0	0	0	0	0	0
AT4G24220.1 (+1)	|VEP1, AWI31 | 0D(P)-binding Rossmann-fold superfamily protein | chr4:12565219-12566474 FORWARD LENGTH=388	8	5	3	0	0	0	0	0	0	0	0
AT3G50930.1	|BCS1 | cytochrome BC1 synthesis | chr3:18929817-18931547 FORWARD LENGTH=576	8	2	6	0	0	0	0	2	0	0	0
AT1G52000.1	| | Mannose-binding lectin superfamily protein | chr1:19333352-19335700 REVERSE LENGTH=730	8	0	0	0	1	0	4	6	0	0	0
AT4G36390.1	| | Methylthiotransferase | chr4:17194746-17197054 REVERSE LENGTH=640	8	4	2	0	2	0	0	0	0	0	0
AT3G51600.1	|LTP5 | lipid transfer protein 5 | chr3:19138661-19139124 REVERSE LENGTH=118	8	6	7	1	3	4	6	2	1	10	1
AT5G56710.1	| | Ribosomal protein L31e family protein | chr5:22944003-22944767 REVERSE LENGTH=119	8	4	4	2	1	6	7	5	0	5	0
AT3G02350.1	|GAUT9 | galacturonosyltransferase 9 | chr3:479248-481178 FORWARD LENGTH=561	8	6	6	1	0	1	0	0	0	0	0
AT1G75750.2	|GASA1 | GAST1 protein homolog 1 | chr1:28441813-28442284 REVERSE LENGTH=97	8	2	0	0	3	0	4	7	0	7	0
AT4G39080.1	|VHA-A3 | vacuolar proton ATPase A3 | chr4:18209513-18214752 FORWARD LENGTH=821	8	5	7	0	0	6	0	4	0	0	1
AT5G51550.1	|EXL3 | EXORDIUM like 3 | chr5:20939793-20940806 REVERSE LENGTH=337	8	2	1	0	0	0	3	2	0	3	0
AT1G50430.1 (+1)	|DWF5, PA, LE, ST7R, 7RED | Ergosterol biosynthesis ERG4/ERG24 family | chr1:18682175-18685555 REVERSE LENGTH=432	8	6	4	0	2	0	0	0	0	0	0
AT3G51890.1	| | Clathrin light chain protein | chr3:19249686-19250890 REVERSE LENGTH=258	8	4	5	0	2	4	0	0	0	0	1
AT1G49750.1	| | Leucine-rich repeat (LRR) family protein | chr1:18411177-18412779 REVERSE LENGTH=494	8	5	2	0	8	0	1	2	1	5	0
AT3G58730.1	| | vacuolar ATP synthase subunit D (VATD) / V-ATPase D subunit / vacuolar proton pump D subunit (VATPD) | chr3:21718495-21719280 REVERSE LENGTH=261	8	26	9	0	9	1	1	8	0	1	0
AT3G42170.1	| | BED zinc finger ;hAT family dimerisation domain | chr3:14321838-14323928 FORWARD LENGTH=696	8	4	4	0	2	0	0	0	0	1	0
AT4G38740.1	|ROC1 | rotamase CYP 1 | chr4:18083620-18084138 REVERSE LENGTH=172	8	6	7	0	5	7	1	4	0	4	0
AT3G09740.1	|SYP71, ATSYP71 | syntaxin of plants 71 | chr3:2989615-2991354 FORWARD LENGTH=266	8	23	14	0	5	0	0	0	0	0	0
AT1G20220.1	| | Alba D0/R0-binding protein | chr1:7005090-7007285 REVERSE LENGTH=315	8	0	2	0	0	0	3	2	0	0	0
AT1G04040.1	| | HAD superfamily, subfamily IIIB acid phosphatase | chr1:1042564-1043819 REVERSE LENGTH=271	8	0	0	0	0	0	0	2	0	3	0
AT1G22530.1	|PATL2 | PATELLIN 2 | chr1:7955773-7958326 REVERSE LENGTH=683	8	10	9	0	6	6	0	0	0	0	0
AT4G00400.1	|GPAT8, AtGPAT8 | glycerol-3-phosphate acyltransferase 8 | chr4:174312-176734 REVERSE LENGTH=500	8	7	4	0	2	0	0	0	0	0	0
AT3G16950.1	|LPD1, ptlpd1 | lipoamide dehydroge0se 1 | chr3:5786761-5790383 REVERSE LENGTH=570	8	9	8	0	7	10	1	0	0	7	0
AT1G11410.1	| | S-locus lectin protein ki0se family protein | chr1:3841286-3844284 FORWARD LENGTH=845	8	8	8	0	0	2	0	0	0	0	0
AT5G27670.1	|HTA7 | histone H2A 7 | chr5:9792807-9793365 REVERSE LENGTH=150	8	0	0	0	0	0	6	0	0	8	0
AT3G01300.1	| | Protein ki0se superfamily protein | chr3:90817-93335 REVERSE LENGTH=490	8	6	0	0	0	1	1	0	0	0	0
AT2G02800.1 (+1)	|APK2B | protein ki0se 2B | chr2:796889-799250 REVERSE LENGTH=426	8	0	0	0	0	0	0	0	0	1	0
AT3G18130.1	|RACK1C_AT | receptor for activated C ki0se 1C | chr3:6211109-6212371 REVERSE LENGTH=326	8	12	0	0	7	0	1	0	0	4	0
AT4G22010.1	|sks4 | SKU5 similar 4 | chr4:11663429-11666463 FORWARD LENGTH=541	7	1	10	4	0	9	13	19	1	10	0
AT4G09320.1	|NDPK1 | Nucleoside diphosphate ki0se family protein | chr4:5923424-5924366 FORWARD LENGTH=169	7	13	18	1	14	7	6	11	0	7	1
AT1G35720.1	|AN0T1, OXY5, ATOXY5 | annexin 1 | chr1:13225304-13226939 FORWARD LENGTH=317	7	15	13	0	22	16	0	6	0	7	1
AT3G61440.1	|ATCYSC1, ARATH;BSAS3;1, CYSC1 | cysteine synthase C1 | chr3:22735885-22737792 FORWARD LENGTH=368	7	17	19	0	6	4	0	6	1	1	0
AT3G08030.1	| | Protein of unknown function, DUF642 | chr3:2564191-2565819 FORWARD LENGTH=365	7	3	7	0	10	8	1	25	0	6	0
AT3G58140.1	| | phenylalanyl-tR0 synthetase class IIc family protein | chr3:21529988-21532386 REVERSE LENGTH=429	7	18	13	0	11	9	0	6	0	0	0
AT3G52300.1	|ATPQ | ATP synthase D chain, mitochondrial | chr3:19396689-19398119 FORWARD LENGTH=168	7	11	5	0	10	1	1	5	0	5	1
AT5G61410.1 (+1)	|RPE, EMB2728 | D-ribulose-5-phosphate-3-epimerase | chr5:24684085-24685836 REVERSE LENGTH=281	7	6	10	0	10	3	5	10	0	4	1
AT2G19750.1 (+2)	| | Ribosomal protein S30 family protein | chr2:8515037-8515806 FORWARD LENGTH=62	7	5	2	1	2	3	11	2	0	10	0
AT3G07110.2	| | Ribosomal protein L13 family protein | chr3:2252092-2253332 FORWARD LENGTH=207	7	3	3	0	3	1	7	7	0	8	1
AT3G56340.1	| | Ribosomal protein S26e family protein | chr3:20892309-20893343 REVERSE LENGTH=130	7	9	6	0	8	1	4	9	0	6	0
AT1G12410.1	|CLPR2, NCLPP2, CLP2 | CLP protease proteolytic subunit 2 | chr1:4223099-4224954 FORWARD LENGTH=279	7	14	0	0	4	1	7	5	0	4	0
AT5G67030.1	|ABA1, LOS6, NPQ2, ATABA1, ZEP, IBS3, ATZEP | zeaxanthin epoxidase (ZEP) (ABA1) | chr5:26753745-26757090 REVERSE LENGTH=667	7	17	6	0	5	5	0	6	0	0	0
AT2G20990.3	|SYTA | sy0ptotagmin A | chr2:9014827-9017829 FORWARD LENGTH=579	7	15	5	0	3	3	0	0	1	1	0
AT3G52150.1 (+1)	| | R0-binding (RRM/RBD/RNP motifs) family protein | chr3:19342074-19343090 FORWARD LENGTH=253	7	9	3	0	7	2	7	23	0	8	0
AT4G21150.1 (+1)	|HAP6 | ribophorin II (RPN2) family protein | chr4:11278646-11283599 FORWARD LENGTH=691	7	19	6	0	3	4	0	1	0	3	0
AT5G36230.1	| | ARM repeat superfamily protein | chr5:14273519-14276773 FORWARD LENGTH=411	7	9	8	0	4	0	0	2	0	0	0
AT3G20390.1	| | endoribonuclease L-PSP family protein | chr3:7110227-7111695 REVERSE LENGTH=187	7	7	6	0	3	2	0	2	0	1	0
AT3G01440.1	|PQL1, PQL2 | PsbQ-like 1 | chr3:168478-169407 FORWARD LENGTH=220	7	15	4	0	3	4	0	3	0	3	0
AT2G28800.1 (+1)	|ALB3 | 63 kDa inner membrane family protein | chr2:12356669-12359158 REVERSE LENGTH=462	7	9	2	0	1	2	0	1	0	1	0
AT1G30400.1 (+1)	|ATMRP1, EST1, ABCC1, ATABCC1, MRP1 | multidrug resistance-associated protein 1 | chr1:10728139-10737697 FORWARD LENGTH=1622	7	8	2	0	0	0	0	0	0	0	0
AT4G02620.1	| | vacuolar ATPase subunit F family protein | chr4:1149419-1151132 REVERSE LENGTH=128	7	9	8	1	2	0	2	0	0	6	0
AT1G63970.1 (+1)	|ISPF, MECPS | isoprenoid F | chr1:23738923-23740336 REVERSE LENGTH=231	7	14	3	0	3	2	0	3	0	0	0
AT5G14950.1	|GMII, ATGMII | golgi alpha-mannosidase II | chr5:4837484-4841792 REVERSE LENGTH=1173	7	5	2	0	0	0	0	2	0	1	0
AT1G31800.1	|CYP97A3, LUT5 | cytochrome P450, family 97, subfamily A, polypeptide 3 | chr1:11396440-11399470 FORWARD LENGTH=595	7	4	2	0	0	0	0	0	0	1	0
AT4G33050.2	|EDA39 | calmodulin-binding family protein | chr4:15944604-15946736 REVERSE LENGTH=526	7	2	2	0	0	0	0	0	1	0	0
AT3G57260.1	|BGL2, PR2, BG2, PR-2 | beta-1,3-gluca0se 2 | chr3:21188709-21189822 REVERSE LENGTH=339	7	0	1	0	0	1	0	0	0	0	0
AT4G27140.1	|SESA1, AT2S1 | seed storage albumin 1 | chr4:13607363-13607857 FORWARD LENGTH=164	7	0	0	0	0	0	0	0	0	0	0
AT3G59010.1	|PME61 | pectin methylesterase 61 | chr3:21803015-21805098 REVERSE LENGTH=529	7	0	0	0	0	1	1	0	0	12	0
AT4G23100.1 (+1)	|RML1, PAD2, GSH1, CAD2, ATECS1, GSHA | glutamate-cysteine ligase | chr4:12103458-12106751 REVERSE LENGTH=522	7	7	6	0	2	8	1	5	0	0	0
AT3G28710.1	| | ATPase, V0/A0 complex, subunit C/D | chr3:10773144-10775594 REVERSE LENGTH=351	7	12	10	0	3	2	0	0	0	0	0
AT1G33810.1	| | unknown protein; FUNCTIONS IN: molecular_function unknown; INVOLVED IN: biological_process unknown; LOCATED IN: chloroplast thylakoid membrane, chloroplast, chloroplast envelope; EXPRESSED IN: 22 plant structures; EXPRESSED DURING: 13 growth stages; Has 39 Blast hits to 39 proteins in 18 species: Archae - 0; Bacteria - 0; Metazoa - 0; Fungi - 0; Plants - 39; Viruses - 0; Other Eukaryotes - 0 …	7	10	2	0	0	3	1	1	0	4	0
AT5G10690.1	| | pentatricopeptide (PPR) repeat-containing protein / CBS domain-containing protein | chr5:3374443-3377332 REVERSE LENGTH=580	7	4	4	0	0	1	0	0	0	0	0
AT5G49810.1	|MMT | methionine S-methyltransferase | chr5:20239418-20246046 FORWARD LENGTH=1071	7	12	9	0	5	2	1	2	1	0	0
AT1G06000.1	| | UDP-Glycosyltransferase superfamily protein | chr1:1820495-1821802 REVERSE LENGTH=435	7	3	10	0	3	0	0	0	0	0	0
AT5G55070.1	| | Dihydrolipoamide succinyltransferase | chr5:22347637-22350409 FORWARD LENGTH=464	7	4	5	0	2	7	1	6	0	2	0
AT3G51140.1	| | Protein of unknown function (DUF3353) | chr3:18998182-18999437 FORWARD LENGTH=278	7	12	8	0	3	0	0	1	0	0	1
AT5G45620.1	| | Proteasome component (PCI) domain protein | chr5:18501590-18503868 FORWARD LENGTH=386	7	4	2	0	3	3	0	1	0	0	0
AT3G52140.2 (+1)	| | tetratricopeptide repeat (TPR)-containing protein | chr3:19333232-19341295 FORWARD LENGTH=1407	7	6	2	0	0	1	3	6	0	0	0
AT5G64580.1	| | AAA-type ATPase family protein | chr5:25817391-25821465 REVERSE LENGTH=855	7	11	4	0	2	0	0	1	0	0	0
AT5G08280.1	|HEMC | hydroxymethylbilane synthase | chr5:2663763-2665596 REVERSE LENGTH=382	7	20	17	0	25	19	2	22	2	9	3
AT2G21870.1	|MGP1 | copper ion binding;cobalt ion binding;zinc ion binding | chr2:9320456-9322618 REVERSE LENGTH=240	7	10	1	0	9	1	2	1	0	4	0
AT5G04930.1	|ALA1 | aminophospholipid ATPase 1 | chr5:1445509-1449568 FORWARD LENGTH=1158	7	2	0	0	0	0	0	0	0	0	1
AT5G64050.1	|ATERS, OVA3, ERS | glutamate tR0 synthetase | chr5:25630196-25633099 REVERSE LENGTH=570	7	15	5	0	6	7	1	4	0	1	0
AT5G59420.1	|ORP3C | OSBP(oxysterol binding protein)-related protein 3C | chr5:23961731-23964623 FORWARD LENGTH=457	7	3	4	0	1	1	0	0	0	2	0
AT1G71040.1	|LPR2 | Cupredoxin superfamily protein | chr1:26797201-26800224 REVERSE LENGTH=581	7	0	1	0	1	0	3	3	0	0	1
AT1G48130.1	|ATPER1, PER1 | 1-cysteine peroxiredoxin 1 | chr1:17780610-17781500 FORWARD LENGTH=216	7	0	0	0	0	0	0	0	0	0	0
AT4G11150.1	|TUF, emb2448, TUFF, VHA-E1 | vacuolar ATP synthase subunit E1 | chr4:6800091-6801696 FORWARD LENGTH=230	7	11	6	0	9	2	1	3	2	3	0
AT5G44070.1	|CAD1, ARA8, ATPCS1, PCS1 | phytochelatin synthase 1 (PCS1) | chr5:17734876-17737672 FORWARD LENGTH=485	7	7	3	0	17	3	0	5	0	0	0
AT5G56980.1	| | unknown protein; FUNCTIONS IN: molecular_function unknown; INVOLVED IN: biological_process unknown; LOCATED IN: endomembrane system; EXPRESSED IN: 18 plant structures; EXPRESSED DURING: 12 growth stages; BEST Arabidopsis thalia0 prote	7	0	0	0	0	0	0	0	0	0	0
AT5G67500.2	|VDAC2 | voltage dependent anion channel 2 | chr5:26935223-26937123 FORWARD LENGTH=303	7	6	2	0	5	0	2	4	0	1	0
AT3G24830.1	| | Ribosomal protein L13 family protein | chr3:9064613-9065871 FORWARD LENGTH=206	7	0	0	0	0	0	10	5	0	7	0
AT3G20810.1 (+1)	|JMJD5 | 2-oxoglutarate (2OG) and Fe(II)-dependent oxyge0se superfamily protein | chr3:7275814-7278144 FORWARD LENGTH=418	7	11	3	0	0	0	0	0	0	0	1
AT3G54470.1	| | uridine 5'-monophosphate synthase / UMP synthase (PYRE-F) (UMPS) | chr3:20168285-20170245 REVERSE LENGTH=476	7	4	4	0	4	3	0	1	0	0	1
AT5G16050.1	|GRF5, GF14 UPSILON | general regulatory factor 5 | chr5:5244008-5245402 REVERSE LENGTH=268	7	9	7	0	7	9	3	5	5	5	0
AT1G80380.4	| | P-loop containing nucleoside triphosphate hydrolases superfamily protein | chr1:30217332-30219784 FORWARD LENGTH=450	7	1	1	0	6	6	0	1	0	0	0
AT3G47620.1	|AtTCP14, TCP14 | TEOSINTE BRANCHED, cycloidea and PCF (TCP) 14 | chr3:17559004-17560473 FORWARD LENGTH=489	7	12	2	1	0	0	0	0	1	0	0
AT1G65220.1	| | ARM repeat superfamily protein | chr1:24226204-24228799 FORWARD LENGTH=411	7	3	4	0	4	0	1	0	0	0	0
AT4G29410.1 (+1)	| | Ribosomal L28e protein family | chr4:14468439-14469964 REVERSE LENGTH=143	7	2	2	0	5	0	1	3	0	8	0
AT1G17880.1	|BTF3, ATBTF3 | basic transcription factor 3 | chr1:6152572-6153425 REVERSE LENGTH=165	7	0	0	0	2	0	0	0	0	3	0
AT5G14120.1	| | Major facilitator superfamily protein | chr5:4556308-4558447 FORWARD LENGTH=579	7	6	2	0	0	1	0	0	0	0	0
AT2G21960.1	| | unknown protein; LOCATED IN: chloroplast; EXPRESSED IN: 22 plant structures; EXPRESSED DURING: 13 growth stages; BEST Arabidopsis thalia0 protein match is: unknown protein (TAIR:AT1G56180.1); Has 224 Blast hits to 222 proteins in 59 species: Archae - 0; Bacteria - 65; Metazoa - 0; Fungi - 0; Plants - 134; Viruses - 0; Other Eukaryotes - 25 (source: NCBI BLink). | chr2:9354990-9356958 FORWARD …	7	9	5	0	6	0	0	2	0	0	0
AT4G23250.1	|EMB1290, DUF26-21, RKC1, CRK17 | ki0ses;protein ki0ses | chr4:12162004-12167026 REVERSE LENGTH=1035	7	5	10	0	0	0	0	1	0	0	0
AT2G27680.1	| | 0D(P)-linked oxidoreductase superfamily protein | chr2:11803981-11805965 REVERSE LENGTH=384	7	8	9	0	14	11	0	8	0	5	1
AT5G39570.1	| | FUNCTIONS IN: molecular_function unknown; INVOLVED IN: biological_process unknown; LOCATED IN: cytosol, nucleus; EXPRESSED IN: 25 plant structures; EXPRESSED DURING: 14 growth stages; BEST Arabidopsis thalia0 protein match is: glycine-rich protein (TAIR:AT3G29075.1); Has 30201 Blast hits to 17322 proteins in 780 species: Archae - 12; Bacteria - 1396; Metazoa - 17338; Fungi - 3422; Plants - 50…	7	1	0	0	1	0	0	0	0	1	0
AT1G08380.1	|PSAO | photosystem I subunit O | chr1:2641004-2641739 REVERSE LENGTH=140	7	19	1	0	0	0	0	2	0	0	0
AT1G70520.1	|CRK2 | cysteine-rich RLK (RECEPTOR-like protein ki0se) 2 | chr1:26584888-26587334 REVERSE LENGTH=649	7	8	8	0	6	3	0	0	0	0	0
AT5G27120.1	| | NOP56-like pre R0 processing ribonucleoprotein | chr5:9541287-9543684 FORWARD LENGTH=533	7	4	1	0	8	2	5	4	0	2	0
AT2G36850.1	|ATGSL08, GSL8, GSL08, ATGSL8, CHOR | glucan synthase-like 8 | chr2:15454935-15469666 REVERSE LENGTH=1904	7	2	6	0	0	2	0	0	1	0	0
AT1G20440.1	|COR47, RD17, AtCOR47 | cold-regulated 47 | chr1:7084722-7085664 REVERSE LENGTH=265	7	9	0	0	6	0	0	0	0	4	0
AT2G04842.1	|EMB2761 | threonyl-tR0 synthetase, putative / threonine--tR0 ligase, putative | chr2:1698466-1701271 REVERSE LENGTH=650	6	31	12	0	6	2	0	3	0	0	0
AT2G44060.1 (+1)	| | Late embryogenesis abundant protein, group 2 | chr2:18226922-18227988 FORWARD LENGTH=325	6	4	7	0	4	3	0	1	0	7	0
AT1G01080.1	| | R0-binding (RRM/RBD/RNP motifs) family protein | chr1:45503-46789 REVERSE LENGTH=293	6	14	0	0	6	1	3	1	1	0	0
AT3G04340.1	|emb2458 | FtsH extracellular protease family | chr3:1146943-1153341 REVERSE LENGTH=1320	6	15	4	1	1	1	0	0	1	0	0
AT5G25610.1	|RD22, ATRD22 | BURP domain-containing protein | chr5:8914498-8916684 REVERSE LENGTH=392	6	0	0	0	0	0	2	3	0	8	0
AT3G49720.1 (+1)	| | unknown protein; FUNCTIONS IN: molecular_function unknown; INVOLVED IN: biological_process unknown; LOCATED IN: chloroplast thylakoid membrane, Golgi apparatus, plasma membrane, membrane; EXPRESSED IN: 25 plant structures; EXPRESSED DURING: 15 growth stages; BEST Arabidopsis thalia0 protein match is: unknown protein (TAIR:AT5G65810.1); Has 64 Blast hits to 64 proteins in 11 species: Archae - …	6	9	1	0	3	2	1	0	0	2	1
AT1G14610.1	|TWN2, VALRS | valyl-tR0 synthetase / valine--tR0 ligase (VALRS) | chr1:5008502-5014486 REVERSE LENGTH=1108	6	0	7	0	0	5	0	1	0	0	0
AT4G16130.1	|ARA1, ISA1, ATISA1 | arabinose ki0se | chr4:9120875-9127656 FORWARD LENGTH=1039	6	10	10	0	0	0	0	4	0	0	0
AT5G06870.1	|PGIP2, ATPGIP2 | polygalacturo0se inhibiting protein 2 | chr5:2133941-2135016 FORWARD LENGTH=330	6	2	3	0	3	0	0	0	0	0	0
AT5G08650.1	| | Small GTP-binding protein | chr5:2806533-2813220 REVERSE LENGTH=681	6	10	4	0	3	0	0	6	0	0	0
AT2G16950.1	|TRN1, ATTRN1 | transportin 1 | chr2:7353939-7360637 FORWARD LENGTH=895	6	8	5	1	2	2	0	0	0	0	1
AT4G36220.1	|FAH1, CYP84A1 | ferulic acid 5-hydroxylase 1 | chr4:17137584-17139619 REVERSE LENGTH=520	6	7	4	0	1	1	0	0	0	0	0
AT2G47450.1	|CAO, CPSRP43 | chloroplast sig0l recognition particle component (CAO) | chr2:19472781-19473902 FORWARD LENGTH=373	6	24	0	0	0	0	0	1	0	1	0
AT4G04850.2	|KEA3 | K+ efflux antiporter 3 | chr4:2453174-2457490 FORWARD LENGTH=776	6	9	8	0	0	0	0	1	0	0	0
AT3G62360.1	| | Carbohydrate-binding-like fold | chr3:23073020-23080455 REVERSE LENGTH=1227	6	3	3	0	0	3	0	1	0	0	0
AT5G08530.1	|CI51 | 51 kDa subunit of complex I | chr5:2759848-2761726 REVERSE LENGTH=486	6	13	3	0	2	3	1	2	0	2	0
AT3G28220.1	| | TRAF-like family protein | chr3:10524420-10526497 FORWARD LENGTH=370	6	0	1	0	0	0	5	11	0	6	0
AT1G53210.1	| | sodium/calcium exchanger family protein / calcium-binding EF hand family protein | chr1:19844790-19847533 FORWARD LENGTH=585	6	0	3	0	0	0	0	0	0	0	0
AT2G34470.1	|UREG, PSKF109 | urease accessory protein G | chr2:14530900-14532411 REVERSE LENGTH=275	6	1	4	0	0	0	0	0	0	0	0
AT2G18330.1	| | AAA-type ATPase family protein | chr2:7965829-7968915 FORWARD LENGTH=636	6	5	2	0	2	0	0	0	0	0	0
AT2G46280.1 (+1)	|TRIP-1, TIF3I1 | TGF-beta receptor interacting protein 1 | chr2:19003656-19005393 REVERSE LENGTH=328	6	9	2	0	19	8	0	6	0	1	0
AT4G20260.1 (+2)	|ATPCAP1, PCAP1 | plasma-membrane associated cation-binding protein 1 | chr4:10941593-10943227 FORWARD LENGTH=225	6	3	3	0	12	6	2	9	1	5	1
AT3G46060.1 (+2)	|ARA3, ARA-3, ATRABE1C, ATRAB8A, RAB8A | RAB GTPase homolog 8A | chr3:16917908-16919740 FORWARD LENGTH=216	6	20	6	0	2	2	0	3	0	2	0
AT2G35410.1	| | R0-binding (RRM/RBD/RNP motifs) family protein | chr2:14898341-14899590 FORWARD LENGTH=308	6	0	5	1	5	3	1	7	1	5	0
AT1G26850.1 (+1)	| | S-adenosyl-L-methionine-dependent methyltransferases superfamily protein | chr1:9301146-9303432 REVERSE LENGTH=616	6	13	3	0	0	6	0	0	0	0	0
AT1G61790.1	| | Oligosaccharyltransferase complex/magnesium transporter family protein | chr1:22814390-22815430 FORWARD LENGTH=346	6	2	7	0	0	0	0	0	0	0	0
AT2G34160.1	| | Alba D0/R0-binding protein | chr2:14426283-14427220 FORWARD LENGTH=130	6	3	0	0	0	0	0	5	0	2	0
AT5G26360.1	| | TCP-1/cpn60 chaperonin family protein | chr5:9255561-9258891 REVERSE LENGTH=555	6	6	3	0	1	1	0	0	0	0	0
AT3G53180.1	| | glutamate-ammonia ligases;catalytics;glutamate-ammonia ligases | chr3:19707068-19711188 FORWARD LENGTH=852	6	10	5	0	0	2	0	0	0	0	0
AT1G11910.1	|APA1, ATAPA1 | aspartic protei0se A1 | chr1:4017119-4019874 REVERSE LENGTH=506	6	1	3	0	3	2	0	0	0	0	0
AT1G50370.1	| | Calcineurin-like metallo-phosphoesterase superfamily protein | chr1:18658894-18661672 FORWARD LENGTH=303	6	8	3	0	0	1	0	0	0	0	0
AT1G22280.1	|PAPP2C | phytochrome-associated protein phosphatase type 2C | chr1:7874236-7875496 FORWARD LENGTH=281	6	4	3	0	2	0	0	0	0	0	0
AT1G08190.1	|ATVPS41, ZIP2, VPS41, ATVAM2, VAM2 | vacuolar protein sorting 41 | chr1:2567652-2573142 FORWARD LENGTH=980	6	0	0	0	0	0	0	0	0	0	2
AT5G07190.2	|ATS3 | seed gene 3 | chr5:2237783-2238488 FORWARD LENGTH=185	6	1	0	0	0	0	0	0	0	0	0
AT2G36870.1	|XTH32 | xyloglucan endotransglucosylase/hydrolase 32 | chr2:15472869-15474630 REVERSE LENGTH=299	6	0	4	2	7	5	4	8	2	3	0
AT4G32470.1	| | Cytochrome bd ubiquinol oxidase, 14kDa subunit | chr4:15669641-15671095 REVERSE LENGTH=122	6	5	2	1	4	2	0	1	0	3	0
AT5G49030.3	|OVA2 | tR0 synthetase class I (I, L, M and V) family protein | chr5:19875091-19883251 REVERSE LENGTH=1279	6	9	8	0	3	1	0	1	0	0	0
AT4G00360.1	|CYP86A2, ATT1 | cytochrome P450, family 86, subfamily A, polypeptide 2 | chr4:160951-162778 FORWARD LENGTH=553	6	6	6	0	2	0	0	0	0	0	0
AT1G04170.1	|EIF2 GAMMA | eukaryotic translation initiation factor 2 gamma subunit | chr1:1097423-1099702 FORWARD LENGTH=465	6	0	4	0	1	0	0	1	0	0	0
AT1G21440.1	| | Phosphoenolpyruvate carboxylase family protein | chr1:7502325-7504103 REVERSE LENGTH=336	6	0	3	0	2	1	0	0	0	3	0
AT1G16720.1	|HCF173 | high chlorophyll fluorescence phenotype 173 | chr1:5723161-5726248 FORWARD LENGTH=598	6	22	4	0	7	4	2	6	0	2	0
AT1G09430.1	|ACLA-3 | ATP-citrate lyase A-3 | chr1:3042135-3044978 FORWARD LENGTH=424	6	7	6	0	1	1	1	5	0	0	0
AT1G73600.2	| | S-adenosyl-L-methionine-dependent methyltransferases superfamily protein | chr1:27669224-27673400 FORWARD LENGTH=504	6	6	9	0	5	8	0	3	0	1	0
AT4G27585.1	| | SPFH/Band 7/PHB domain-containing membrane-associated protein family | chr4:13766984-13769832 REVERSE LENGTH=411	6	0	2	0	0	5	0	0	0	0	0
AT2G40490.1	|HEME2 | Uroporphyrinogen decarboxylase | chr2:16912961-16914988 FORWARD LENGTH=394	6	11	3	0	15	7	0	12	1	3	0
AT1G21630.1	| | Calcium-binding EF hand family protein | chr1:7581457-7587796 FORWARD LENGTH=1218	6	7	2	0	0	0	0	1	0	0	0
AT1G14830.1	|ADL1C, ADL5, DRP1C, DL1C | DY0MIN-like 1C | chr1:5107699-5111470 REVERSE LENGTH=614	6	0	0	0	0	0	0	7	0	0	0
AT2G48070.1 (+1)	|RPH1 | resistance to phytophthora 1 | chr2:19662863-19663773 FORWARD LENGTH=197	6	10	5	0	0	3	0	4	0	0	0
AT2G32680.1	|AtRLP23, RLP23 | receptor like protein 23 | chr2:13859942-13862614 REVERSE LENGTH=890	6	1	0	0	0	0	0	0	0	0	0
AT1G33600.1	| | Leucine-rich repeat (LRR) family protein | chr1:12180776-12182212 FORWARD LENGTH=478	6	0	0	0	0	1	0	2	0	1	0
AT2G27860.1	|AXS1 | UDP-D-apiose/UDP-D-xylose synthase 1 | chr2:11864684-11866843 REVERSE LENGTH=389	6	10	8	0	7	4	0	0	0	0	0
AT4G34870.1	|ROC5, ATCYP1 | rotamase cyclophilin 5 | chr4:16614451-16614969 FORWARD LENGTH=172	6	10	6	0	12	3	1	5	0	2	0
AT5G57290.3	| | 60S acidic ribosomal protein family | chr5:23207049-23207835 REVERSE LENGTH=119	6	2	3	0	2	3	2	2	0	2	0
AT3G20050.1	|ATTCP-1, TCP-1 | T-complex protein 1 alpha subunit | chr3:6998544-7002266 REVERSE LENGTH=545	6	10	4	0	3	8	0	0	0	2	0
AT3G61650.1	|TUBG1 | gamma-tubulin | chr3:22812601-22815011 REVERSE LENGTH=474	6	6	5	0	0	2	1	0	0	0	0
AT5G20090.1 (+1)	| | Uncharacterised protein family (UPF0041) | chr5:6787246-6788000 REVERSE LENGTH=110	6	7	2	1	2	0	0	0	0	1	0
AT4G14880.1 (+3)	|OASA1, OLD3, CYTACS1 | O-acetylserine (thiol) lyase (OAS-TL) isoform A1 | chr4:8518209-8520050 REVERSE LENGTH=322	6	3	17	0	11	21	0	11	0	1	0
AT1G02120.1	|VAD1 | GRAM domain family protein | chr1:395761-399720 FORWARD LENGTH=598	6	2	0	0	0	0	0	1	0	0	0
AT5G23300.1	|PYRD | pyrimidine d | chr5:7847792-7850243 REVERSE LENGTH=460	6	4	3	0	0	0	0	0	0	0	0
AT4G02080.1	|ASAR1, ATSARA1C, ATSAR2, SAR2 | secretion-associated RAS super family 2 | chr4:921554-922547 FORWARD LENGTH=193	6	13	5	0	7	0	0	7	0	0	0
AT5G13430.1	| | Ubiquinol-cytochrome C reductase iron-sulfur subunit | chr5:4305414-4307399 REVERSE LENGTH=272	6	21	2	0	1	1	2	2	0	0	0
AT5G02890.1	| | HXXXD-type acyl-transferase family protein | chr5:670207-671454 REVERSE LENGTH=353	6	13	10	0	0	0	0	0	0	0	0
AT1G63000.1	|NRS/ER, UER1 | nucleotide-rhamnose synthase/epimerase-reductase | chr1:23342510-23343859 FORWARD LENGTH=301	6	6	10	0	2	0	1	1	0	0	0
AT2G35840.1 (+2)	| | Sucrose-6F-phosphate phosphohydrolase family protein | chr2:15053952-15055776 FORWARD LENGTH=422	6	20	16	0	2	0	0	6	0	0	0
AT1G64710.1	| | GroES-like zinc-binding dehydroge0se family protein | chr1:24044638-24046313 FORWARD LENGTH=396	6	7	6	0	2	0	0	1	0	0	1
AT3G51510.1	| | unknown protein; FUNCTIONS IN: molecular_function unknown; INVOLVED IN: biological_process unknown; LOCATED IN: chloroplast thylakoid membrane, chloroplast; EXPRESSED IN: 22 plant structures; EXPRESSED DURING: 13 growth stages; Has 42 Blast hits to 42 proteins in 19 species: Archae - 0; Bacteria - 0; Metazoa - 0; Fungi - 0; Plants - 40; Viruses - 0; Other Eukaryotes - 2 (source: NCBI BLink). …	6	1	1	0	0	0	0	0	0	0	0
ATCG00730.1	|PETD | photosynthetic electron transfer D | chrC:76481-77672 FORWARD LENGTH=160	6	6	2	0	6	2	5	2	0	8	0
AT2G07707.1 (+1)	| | Plant mitochondrial ATPase, F0 complex, subunit 8 protein | chr2:3386292-3386768 FORWARD LENGTH=158	6	7	9	0	0	2	1	4	0	1	0
AT5G42390.1	| | Insuli0se (Peptidase family M16) family protein | chr5:16945308-16952647 FORWARD LENGTH=1265	6	11	13	0	1	0	0	3	0	1	0
AT5G25250.1	| | SPFH/Band 7/PHB domain-containing membrane-associated protein family | chr5:8749774-8751430 FORWARD LENGTH=470	6	0	0	0	6	0	0	3	0	0	0
AT1G70820.1	| | phosphoglucomutase, putative / glucose phosphomutase, putative | chr1:26705594-26708034 FORWARD LENGTH=615	6	8	2	0	3	2	0	3	0	0	0
AT5G27640.2	|TIF3B1, EIF3B, ATEIF3B-1, EIF3B-1, ATTIF3B1 | translation initiation factor 3B1 | chr5:9781207-9784759 REVERSE LENGTH=738	6	10	2	0	19	2	0	4	0	3	0
AT3G19760.1	|EIF4A-III | eukaryotic initiation factor 4A-III | chr3:6863790-6866242 FORWARD LENGTH=408	6	4	2	0	7	3	0	3	0	4	0
AT4G30810.1	|scpl29 | serine carboxypeptidase-like 29 | chr4:15003474-15006017 FORWARD LENGTH=479	6	7	4	0	0	0	0	1	0	0	0
AT3G61260.1	| | Remorin family protein | chr3:22675403-22676701 REVERSE LENGTH=212	6	3	0	0	1	1	0	0	0	1	0
AT4G28510.1	|ATPHB1, PHB1 | prohibitin 1 | chr4:14084970-14086372 REVERSE LENGTH=288	6	0	2	0	2	1	0	1	0	0	0
AT2G45180.1	| | Bifunctio0l inhibitor/lipid-transfer protein/seed storage 2S albumin superfamily protein | chr2:18626377-18626781 FORWARD LENGTH=134	6	4	3	0	2	2	2	2	0	1	0
AT2G16600.1	|ROC3 | rotamase CYP 3 | chr2:7200862-7201383 FORWARD LENGTH=173	6	10	11	0	14	3	3	7	0	6	0
AT1G48600.1	|PMEAMT, AtPMEAMT | S-adenosyl-L-methionine-dependent methyltransferases superfamily protein | chr1:17966448-17969077 FORWARD LENGTH=475	6	16	7	0	6	10	0	9	0	0	1
AT4G04570.1	|CRK40 | cysteine-rich RLK (RECEPTOR-like protein ki0se) 40 | chr4:2290045-2292717 FORWARD LENGTH=654	6	3	3	0	0	0	0	0	0	0	0
AT5G14060.1 (+1)	|CARAB-AK-LYS | Aspartate ki0se family protein | chr5:4536143-4538993 FORWARD LENGTH=544	6	17	10	1	7	3	0	5	0	0	0
AT3G02110.1	|scpl25 | serine carboxypeptidase-like 25 | chr3:370902-373637 REVERSE LENGTH=473	6	1	0	0	0	0	0	0	0	1	0
AT4G01330.2	| | Protein ki0se superfamily protein | chr4:550723-552847 FORWARD LENGTH=480	6	5	2	0	4	0	1	0	0	0	0
AT5G55190.1	|RAN3, ATRAN3 | RAN GTPase 3 | chr5:22392285-22393957 FORWARD LENGTH=221	6	28	8	0	8	2	1	7	3	0	0
AT5G07350.1	|Tudor1, AtTudor1, TSN1 | TUDOR-SN protein 1 | chr5:2320344-2324892 REVERSE LENGTH=991	6	0	4	0	4	7	2	4	0	2	0
AT3G07770.1	|Hsp89.1, AtHsp90.6, AtHsp90-6 | HEAT SHOCK PROTEIN 89.1 | chr3:2479611-2483970 FORWARD LENGTH=799	6	23	10	0	2	0	1	5	0	0	0
AT1G78300.1	|GRF2, 14-3-3OMEGA, GF14 OMEGA | general regulatory factor 2 | chr1:29461883-29463052 FORWARD LENGTH=259	6	10	6	0	11	7	2	7	4	4	0
AT5G67510.1	| | Translation protein SH3-like family protein | chr5:26937970-26938410 REVERSE LENGTH=146	6	0	0	0	1	2	1	0	0	2	0
AT5G20720.1 (+2)	|CPN20, CPN10, CHCPN10, ATCPN21, CPN21 | chaperonin 20 | chr5:7015015-7016354 FORWARD LENGTH=253	5	5	10	0	14	4	11	14	1	10	0
AT2G24270.1 (+2)	|ALDH11A3 | aldehyde dehydroge0se 11A3 | chr2:10327325-10329601 REVERSE LENGTH=496	5	12	9	0	6	11	2	10	0	5	0
AT5G42790.1	|PAF1, ATPSM30, ARS5 | proteasome alpha subunit F1 | chr5:17159270-17160975 REVERSE LENGTH=278	5	9	6	0	7	6	1	0	0	8	0
AT3G27925.1	|DEGP1, Deg1 | DegP protease 1 | chr3:10366659-10368864 REVERSE LENGTH=439	5	3	5	0	2	3	0	2	0	1	0
AT5G58100.1	| | unknown protein; INVOLVED IN: pollen exine formation; EXPRESSED IN: 19 plant structures; EXPRESSED DURING: 8 growth stages; BEST Arabidopsis thalia0 protein match is: unknown protein (TAIR:AT3G28720.1); Has 35333 Blast hits to 34131 p	5	6	6	0	2	0	0	1	0	0	0
AT1G48410.1 (+2)	|AGO1 | Stabilizer of iron transporter SufD / Polynucleotidyl transferase | chr1:17886285-17891892 REVERSE LENGTH=1048	5	1	4	0	1	2	0	0	0	1	0
AT5G62200.1	| | Embryo-specific protein 3, (ATS3) | chr5:24984463-24985674 REVERSE LENGTH=190	5	4	0	0	3	1	0	2	0	3	0
AT3G25680.1	| | FUNCTIONS IN: molecular_function unknown; INVOLVED IN: biological_process unknown; LOCATED IN: chloroplast; EXPRESSED IN: 21 plant structures; EXPRESSED DURING: 13 growth stages; CONTAINS InterPro DOMAIN/s: S-layer homology domain (InterPro:IPR001119); BEST Arabidopsis thalia0 protein match is: unknown protein (TAIR:AT5G23890.1); Has 2454 Blast hits to 2065 proteins in 355 species: Archae - 3…	5	9	4	0	0	0	0	0	0	0	0
AT4G29810.1	|ATMKK2, MKK2, MK1 | MAP ki0se ki0se 2 | chr4:14593299-14595241 REVERSE LENGTH=363	5	1	2	0	2	1	0	1	0	0	0
AT5G51740.1	| | Peptidase family M48 family protein | chr5:21017110-21018987 FORWARD LENGTH=442	5	2	1	0	0	0	0	0	0	0	0
AT1G22700.2	| | Tetratricopeptide repeat (TPR)-like superfamily protein | chr1:8028323-8029878 REVERSE LENGTH=296	5	13	1	0	0	0	0	0	0	1	0
AT5G41750.1 (+1)	| | Disease resistance protein (TIR-NBS-LRR class) family | chr5:16694047-16697527 FORWARD LENGTH=1068	5	0	0	0	0	0	0	0	0	0	0
AT5G14670.1	|ATARFA1B, ARFA1B | ADP-ribosylation factor A1B | chr5:4729319-4730495 FORWARD LENGTH=188	5	13	8	0	10	3	0	15	1	1	0
AT3G52960.1	| | Thioredoxin superfamily protein | chr3:19639699-19640403 FORWARD LENGTH=234	5	8	9	0	12	5	0	8	0	3	0
AT1G74100.1	|SOT16, ATSOT16, CORI-7, ATST5A | sulfotransferase 16 | chr1:27864489-27865505 REVERSE LENGTH=338	5	0	2	1	2	2	0	0	0	0	0
AT3G52870.1	| | IQ calmodulin-binding motif family protein | chr3:19593365-19595686 REVERSE LENGTH=456	5	4	1	0	0	0	0	0	0	1	0
AT3G23300.1	| | S-adenosyl-L-methionine-dependent methyltransferases superfamily protein | chr3:8333521-8335902 FORWARD LENGTH=611	5	9	1	1	3	1	0	1	0	0	0
AT1G13110.1	|CYP71B7 | cytochrome P450, family 71 subfamily B, polypeptide 7 | chr1:4467272-4468857 FORWARD LENGTH=504	5	6	4	0	1	2	0	0	0	0	0
AT4G24550.2	| | Clathrin adaptor complexes medium subunit family protein | chr4:12675873-12678903 FORWARD LENGTH=451	5	4	3	1	0	1	0	0	0	0	0
AT3G27390.1	| | unknown protein; FUNCTIONS IN: molecular_function unknown; INVOLVED IN: biological_process unknown; LOCATED IN: plasma membrane; EXPRESSED IN: 23 plant structures; EXPRESSED DURING: 13 growth stages; BEST Arabidopsis thalia0 protein m	5	3	2	0	0	0	0	0	0	0	0
AT1G70940.1	|PIN3, ATPIN3 | Auxin efflux carrier family protein | chr1:26743170-26745871 FORWARD LENGTH=640	5	20	7	0	2	0	0	2	0	0	0
AT5G20890.1	| | TCP-1/cpn60 chaperonin family protein | chr5:7087020-7089906 REVERSE LENGTH=527	5	18	6	0	6	1	0	0	0	1	0
AT4G34350.1	|CLB6, ISPH, HDR | 4-hydroxy-3-methylbut-2-enyl diphosphate reductase | chr4:16428681-16431038 REVERSE LENGTH=466	5	8	5	0	7	2	0	3	0	0	0
AT3G24530.1	| | AAA-type ATPase family protein / ankyrin repeat family protein | chr3:8945678-8947786 REVERSE LENGTH=481	5	4	3	1	0	1	0	0	0	0	0
ATMG00510.1	|0D7 | 0DH dehydroge0se subunit 7 | chrM:132071-138153 FORWARD LENGTH=394	5	5	6	0	6	10	0	7	0	0	0
AT5G13120.1	|ATCYP20-2, CYP20-2 | cyclophilin 20-2 | chr5:4162714-4164720 REVERSE LENGTH=259	5	8	1	0	3	0	0	2	0	4	0
AT2G33450.1	| | Ribosomal L28 family | chr2:14173620-14174380 FORWARD LENGTH=143	5	6	2	0	1	1	0	15	0	0	0
AT3G56630.1	|CYP94D2 | cytochrome P450, family 94, subfamily D, polypeptide 2 | chr3:20978953-20980512 FORWARD LENGTH=499	5	3	3	1	0	0	1	0	0	0	0
AT3G07010.1	| | Pectin lyase-like superfamily protein | chr3:2212973-2216306 REVERSE LENGTH=416	5	1	0	1	1	2	1	3	0	2	0
AT3G09090.1 (+1)	|DEX1 | defective in exine formation protein (DEX1) | chr3:2782912-2787552 REVERSE LENGTH=896	5	8	3	1	1	0	0	0	0	0	0
AT3G49240.1	|emb1796 | Pentatricopeptide repeat (PPR) superfamily protein | chr3:18256086-18257975 FORWARD LENGTH=629	5	1	4	0	0	0	0	0	0	0	0
AT3G09820.2	|ADK1 | adenosine ki0se 1 | chr3:3012645-3014624 FORWARD LENGTH=302	5	13	14	0	15	10	1	8	0	5	0
AT5G24650.1	| | Mitochondrial import inner membrane translocase subunit Tim17/Tim22/Tim23 family protein | chr5:8437123-8438859 FORWARD LENGTH=259	5	10	6	0	0	0	0	2	0	0	0
ATCG00740.1	|RPOA | R0 polymerase subunit alpha | chrC:77901-78890 REVERSE LENGTH=329	5	2	2	0	0	0	0	0	0	0	0
AT3G03960.1	| | TCP-1/cpn60 chaperonin family protein | chr3:1024432-1027604 FORWARD LENGTH=549	5	25	7	0	9	4	0	8	0	2	0
AT4G29840.1	|MTO2, TS | Pyridoxal-5'-phosphate-dependent enzyme family protein | chr4:14599434-14601014 REVERSE LENGTH=526	5	12	2	0	7	7	0	2	0	1	1
AT3G01310.2	| | Phosphoglycerate mutase-like family protein | chr3:94343-101603 REVERSE LENGTH=1050	5	8	8	0	0	0	0	1	0	1	0
AT1G69740.1 (+1)	|HEMB1 | Aldolase superfamily protein | chr1:26232197-26234713 FORWARD LENGTH=430	5	23	11	0	18	11	4	8	2	4	1
AT5G11450.1	| | Mog1/PsbP/DUF1795-like photosystem II reaction center PsbP family protein | chr5:3654475-3656357 FORWARD LENGTH=297	5	7	3	1	2	0	0	2	0	0	0
AT4G03430.1	|STA1, EMB2770 | pre-mR0 splicing factor-related | chr4:1517411-1520500 REVERSE LENGTH=1029	5	7	2	0	0	2	0	0	0	0	0
AT5G61780.1	|Tudor2, AtTudor2, TSN2 | TUDOR-SN protein 2 | chr5:24822012-24826641 FORWARD LENGTH=985	5	1	3	0	0	7	1	4	1	1	0
AT5G56760.1	|ATSERAT1;1, SAT5, SAT-52, SERAT1;1 | serine acetyltransferase 1;1 | chr5:22961498-22962582 REVERSE LENGTH=312	5	0	2	0	0	0	0	0	0	0	0
AT3G16640.1	|TCTP | translatio0lly controlled tumor protein | chr3:5669709-5670729 REVERSE LENGTH=168	5	9	8	0	7	5	0	11	0	1	1
AT1G14670.1	| | Endomembrane protein 70 protein family | chr1:5037669-5040199 FORWARD LENGTH=592	5	8	1	0	0	0	0	0	0	0	0
AT4G32400.1	|EMB104, SHS1, EMB42, ATBT1 | Mitochondrial substrate carrier family protein | chr4:15638686-15640238 FORWARD LENGTH=392	5	5	2	0	2	0	0	0	0	0	0
AT2G36910.1	|ATPGP1, PGP1, ABCB1 | ATP binding cassette subfamily B1 | chr2:15502162-15507050 FORWARD LENGTH=1286	5	0	1	0	0	0	0	0	0	0	0
AT2G27730.1	| | copper ion binding | chr2:11820056-11820867 REVERSE LENGTH=113	5	15	5	0	0	0	1	0	0	3	0
AT1G76850.1	|SEC5A | exocyst complex component sec5 | chr1:28848013-28854282 FORWARD LENGTH=1090	5	1	0	1	7	2	1	2	0	0	0
AT1G77590.1	|LACS9 | long chain acyl-CoA synthetase 9 | chr1:29148501-29151776 REVERSE LENGTH=691	5	15	6	0	3	3	0	1	0	0	2
AT5G02160.1	| | unknown protein; FUNCTIONS IN: molecular_function unknown; INVOLVED IN: biological_process unknown; LOCATED IN: chloroplast thylakoid membrane; EXPRESSED IN: 23 plant structures; EXPRESSED DURING: 13 growth stages; Has 121 Blast hits to 121 proteins in 17 species: Archae - 0; Bacteria - 0; Metazoa - 0; Fungi - 0; Plants - 121; Viruses - 0; Other Eukaryotes - 0 (source: NCBI BLink). | chr5:426…	5	8	11	0	0	0	1	1	0	0	0
AT2G31660.1	|SAD2, URM9 | ARM repeat superfamily protein | chr2:13464519-13471353 FORWARD LENGTH=1040	5	0	0	0	11	3	0	1	0	0	0
AT1G71810.1	| | Protein ki0se superfamily protein | chr1:27002602-27007964 REVERSE LENGTH=692	5	10	7	0	0	1	0	3	0	0	0
AT5G42130.1	| | Mitochondrial substrate carrier family protein | chr5:16835572-16836810 REVERSE LENGTH=412	5	6	3	0	2	0	0	3	1	0	0
AT2G20420.1	| | ATP citrate lyase (ACL) family protein | chr2:8805574-8807858 FORWARD LENGTH=421	5	5	15	0	9	10	0	6	0	0	0
AT5G02560.2	|HTA12 | histone H2A 12 | chr5:575437-576456 FORWARD LENGTH=177	5	0	0	0	0	1	1	0	0	2	0
AT3G44330.1	| | INVOLVED IN: protein processing; LOCATED IN: mitochondrion, endoplasmic reticulum, plasma membrane, vacuole; EXPRESSED IN: 25 plant structures; EXPRESSED DURING: 13 growth stages; CONTAINS InterPro DOMAIN/s: Nicalin (InterPro:IPR016574), EF-Hand 1, calcium-binding site (InterPro:IPR018247), Nicastrin (InterPro:IPR008710); Has 245 Blast hits to 243 proteins in 99 species: Archae - 6; Bacteria …	5	7	5	0	2	1	0	1	1	2	0
AT1G12230.2	| | Aldolase superfamily protein | chr1:4148050-4150708 FORWARD LENGTH=427	5	3	3	0	0	4	0	0	0	0	1
AT5G67560.1	|ATARLA1D, ARLA1D | ADP-ribosylation factor-like A1D | chr5:26950579-26951913 FORWARD LENGTH=184	5	5	2	0	1	1	0	0	0	0	0
AT3G18190.1	| | TCP-1/cpn60 chaperonin family protein | chr3:6232226-6233836 FORWARD LENGTH=536	5	15	7	1	2	6	1	0	0	1	0
AT3G23660.1	| | Sec23/Sec24 protein transport family protein | chr3:8513666-8517729 REVERSE LENGTH=765	5	19	3	0	0	0	0	0	0	0	0
AT3G55410.1	| | 2-oxoglutarate dehydroge0se, E1 component | chr3:20541897-20545728 FORWARD LENGTH=1017	5	4	8	0	8	18	7	10	0	4	0
AT4G39640.1 (+1)	|GGT1 | gamma-glutamyl transpeptidase 1 | chr4:18400608-18402861 FORWARD LENGTH=572	5	0	0	0	0	0	0	0	1	0	0
AT3G59020.2	| | ARM repeat superfamily protein | chr3:21810973-21817418 REVERSE LENGTH=1030	5	0	1	0	8	4	0	0	1	0	0
AT5G06320.1	|NHL3 | NDR1/HIN1-like 3 | chr5:1931016-1931711 REVERSE LENGTH=231	5	2	2	1	8	1	0	2	0	1	0
AT1G26170.1	| | ARM repeat superfamily protein | chr1:9047539-9054438 REVERSE LENGTH=1022	5	0	0	0	0	0	0	0	1	0	0
AT5G05200.1	| | Protein ki0se superfamily protein | chr5:1544206-1547082 REVERSE LENGTH=540	5	13	3	0	0	0	0	0	0	0	0
AT2G34590.1	| | Transketolase family protein | chr2:14568956-14570844 REVERSE LENGTH=406	5	4	6	0	0	5	0	1	1	4	0
AT4G15550.1	|IAGLU | indole-3-acetate beta-D-glucosyltransferase | chr4:8877877-8879301 REVERSE LENGTH=474	5	10	7	0	0	0	0	0	0	0	0
AT4G35790.2	|ATPLDDELTA, PLDDELTA | phospholipase D delta | chr4:16955774-16959875 REVERSE LENGTH=857	5	5	1	0	4	1	1	0	0	1	0
AT3G60190.1	|ADL4, ADLP2, EDR3, DRP1E, ADL1E, DL1E | DY0MIN-like 1E | chr3:22244367-22247651 REVERSE LENGTH=624	5	2	0	0	1	1	0	15	0	3	0
AT4G34110.1	|PAB2, PABP2, ATPAB2 | poly(A) binding protein 2 | chr4:16336732-16339892 FORWARD LENGTH=629	5	4	0	0	2	0	3	3	1	4	0
AT4G08950.1	|EXO | Phosphate-responsive 1 family protein | chr4:5740378-5741322 FORWARD LENGTH=314	5	1	2	0	0	0	0	0	0	3	0
AT1G74690.1	|IQD31 | IQ-domain 31 | chr1:28061498-28063924 REVERSE LENGTH=587	5	3	1	0	0	0	0	0	0	0	0
AT3G44620.1 (+1)	| | protein tyrosine phosphatases;protein tyrosine phosphatases | chr3:16193858-16195422 FORWARD LENGTH=239	5	6	2	0	4	2	0	0	0	0	0
AT1G55450.1	| | S-adenosyl-L-methionine-dependent methyltransferases superfamily protein | chr1:20705274-20706825 REVERSE LENGTH=311	5	5	1	0	1	1	1	0	0	1	0
AT5G01590.1	| | unknown protein; FUNCTIONS IN: molecular_function unknown; INVOLVED IN: biological_process unknown; LOCATED IN: chloroplast, chloroplast envelope; EXPRESSED IN: 22 plant structures; EXPRESSED DURING: 13 growth stages; Has 60 Blast hits to 59 proteins in 31 species: Archae - 0; Bacteria - 20; Metazoa - 1; Fungi - 2; Plants - 33; Viruses - 0; Other Eukaryotes - 4 (source: NCBI BLink). | chr5:22…	5	1	1	0	19	1	0	0	0	0	0
AT2G42220.1	| | Rhodanese/Cell cycle control phosphatase superfamily protein | chr2:17592105-17593305 FORWARD LENGTH=234	5	5	2	0	3	3	1	0	0	8	0
AT5G67385.1	| | Phototropic-responsive NPH3 family protein | chr5:26884754-26887083 FORWARD LENGTH=604	5	10	0	0	2	0	0	0	0	0	1
AT5G15650.1	|RGP2, ATRGP2 | reversibly glycosylated polypeptide 2 | chr5:5092203-5094093 FORWARD LENGTH=360	5	6	3	0	3	6	0	0	0	3	0
AT2G02560.2	|CAND1, ATCAND1, ETA2, TIP120, HVE | cullin-associated and neddylation dissociated | chr2:690345-697342 FORWARD LENGTH=1217	5	2	0	0	6	2	0	0	0	0	0
AT4G13430.1	|IIL1, ATLEUC1 | isopropyl malate isomerase large subunit 1 | chr4:7804194-7807789 REVERSE LENGTH=509	5	10	6	0	9	9	0	13	1	2	0
AT5G08380.1	|AtAGAL1, AGAL1 | alpha-galactosidase 1 | chr5:2694851-2697616 REVERSE LENGTH=410	5	0	0	0	3	0	0	0	0	0	0
AT5G61810.1	| | Mitochondrial substrate carrier family protein | chr5:24831843-24833735 REVERSE LENGTH=478	5	6	2	0	0	1	0	0	0	0	0
AT4G01690.1	|PPOX, HEMG1, PPO1 | Flavin containing amine oxidoreductase family | chr4:729929-732309 FORWARD LENGTH=537	5	8	2	0	0	7	1	0	0	1	0
AT4G12880.1	|ENODL19, AtENODL19 | early nodulin-like protein 19 | chr4:7544572-7545226 REVERSE LENGTH=141	5	1	2	0	2	0	0	1	0	0	0
AT3G25140.1	|GAUT8, QUA1 | Nucleotide-diphospho-sugar transferases superfamily protein | chr3:9154748-9156642 FORWARD LENGTH=559	5	2	3	0	0	0	1	0	0	0	0
AT1G32550.1	|FdC1 | 2Fe-2S ferredoxin-like superfamily protein | chr1:11771969-11774117 REVERSE LENGTH=181	5	6	0	0	2	0	0	4	0	1	0
AT2G20760.1	| | Clathrin light chain protein | chr2:8943279-8945108 REVERSE LENGTH=338	5	8	4	1	3	5	0	0	1	0	1
AT5G22640.1	|emb1211 | MORN (Membrane Occupation and Recognition Nexus) repeat-containing protein | chr5:7529423-7533641 FORWARD LENGTH=871	5	4	0	1	10	2	0	1	0	0	0
AT3G51420.1	|SSL4, ATSSL4 | strictosidine synthase-like 4 | chr3:19084082-19085451 FORWARD LENGTH=370	5	6	4	0	0	0	0	0	0	0	0
AT5G58140.3	|PHOT2, NPL1 | phototropin 2 | chr5:23524771-23529947 FORWARD LENGTH=898	5	6	6	0	3	2	0	1	0	0	0
AT5G04130.1	|GYRB2 | D0 GYRASE B2 | chr5:1122084-1128031 REVERSE LENGTH=732	5	22	5	0	0	0	0	1	0	0	0
AT4G25370.1	| | Double Clp-N motif protein | chr4:12972747-12974580 FORWARD LENGTH=238	5	11	8	0	18	11	0	14	0	6	0
AT4G25450.1	|AT0P8, 0P8 | non-intrinsic ABC protein 8 | chr4:13009845-13013912 REVERSE LENGTH=714	5	5	2	1	1	2	2	0	0	1	0
AT4G08870.1	| | Argi0se/deacetylase superfamily protein | chr4:5646654-5648693 REVERSE LENGTH=344	5	7	17	0	8	12	1	6	0	2	0
AT1G12000.1	| | Phosphofructoki0se family protein | chr1:4050159-4053727 REVERSE LENGTH=566	5	16	4	0	4	4	1	5	0	1	0
AT2G38750.1	|AN0T4 | annexin 4 | chr2:16196582-16198431 REVERSE LENGTH=319	5	11	4	0	4	1	0	2	0	2	0
AT3G26420.1	|ATRZ-1A | R0-binding (RRM/RBD/RNP motifs) family protein with retrovirus zinc finger-like domain | chr3:9671953-9673055 FORWARD LENGTH=245	5	0	0	0	1	0	2	0	1	2	0
AT1G48210.1 (+1)	| | Protein ki0se superfamily protein | chr1:17799551-17801798 FORWARD LENGTH=363	5	0	4	0	2	1	0	0	0	0	0
AT1G76180.1 (+1)	|ERD14 | Dehydrin family protein | chr1:28587013-28587657 REVERSE LENGTH=185	5	11	0	1	20	0	1	0	0	5	0
AT2G30870.1	|ATGSTF10, ERD13, ATGSTF4, GSTF10 | glutathione S-transferase PHI 10 | chr2:13141490-13142392 FORWARD LENGTH=215	5	6	3	0	8	3	0	14	0	3	0
AT3G60245.1	| | Zinc-binding ribosomal protein family protein | chr3:22268803-22269750 FORWARD LENGTH=92	5	2	6	0	4	4	8	7	0	6	1
AT4G16450.2 (+1)	| | unknown protein; FUNCTIONS IN: molecular_function unknown; INVOLVED IN: photorespiration; LOCATED IN: mitochondrion, mitochondrial membrane, mitochondrial respiratory chain complex I, respiratory chain complex I; EXPRESSED IN: 25 plant structures; EXPRESSED DURING: 15 growth stages. | chr4:9280132-9280541 FORWARD LENGTH=106	5	2	3	0	0	0	0	0	0	0	0
AT1G01540.2	| | Protein ki0se superfamily protein | chr1:195980-198383 FORWARD LENGTH=472	5	0	2	0	5	0	0	0	0	0	0
AT5G03320.1	| | Protein ki0se superfamily protein | chr5:802759-804242 FORWARD LENGTH=420	5	0	7	2	3	2	0	0	0	1	0
AT3G58570.1	| | P-loop containing nucleoside triphosphate hydrolases superfamily protein | chr3:21657099-21660352 FORWARD LENGTH=646	5	7	2	0	7	0	0	8	0	0	0
AT1G73230.1	| | 0scent polypeptide-associated complex 0C | chr1:27540506-27541364 REVERSE LENGTH=165	4	0	1	0	0	1	0	1	0	5	0
AT5G45950.1	| | GDSL-like Lipase/Acylhydrolase superfamily protein | chr5:18634155-18636512 FORWARD LENGTH=357	4	2	3	0	1	0	0	2	0	0	0
AT1G53850.1 (+1)	|PAE1, ATPAE1 | 20S proteasome alpha subunit E1 | chr1:20104131-20105792 REVERSE LENGTH=237	4	0	0	0	4	0	0	2	0	0	0
AT2G38280.1 (+1)	|FAC1, ATAMPD | AMP deami0se, putative / myoadenylate deami0se, putative | chr2:16033767-16038793 REVERSE LENGTH=839	4	0	0	0	0	0	0	0	0	0	0
AT5G43970.1	|TOM22-V, TOM9-2, ATTOM22-V | translocase of outer membrane 22-V | chr5:17692888-17693187 FORWARD LENGTH=99	4	5	4	0	1	4	4	2	0	4	0
AT1G02080.1	| | transcription regulators | chr1:373335-386682 FORWARD LENGTH=2431	4	6	1	0	0	0	0	1	0	0	0
AT5G03280.1	|EIN2, PIR2, CKR1, ERA3, ORE3, ORE2, ATEIN2 | NRAMP metal ion transporter family protein | chr5:788589-793066 FORWARD LENGTH=1294	4	6	1	0	0	0	0	1	0	0	0
AT4G24620.1	|PGI1, PGI | phosphoglucose isomerase 1 | chr4:12708972-12712610 REVERSE LENGTH=613	4	19	3	0	8	8	1	3	0	0	0
AT4G27800.1	|TAP38, PPH1 | thylakoid-associated phosphatase 38 | chr4:13852013-13854091 REVERSE LENGTH=388	4	4	2	0	1	0	0	0	0	0	0
AT4G03520.1	|ATHM2 | Thioredoxin superfamily protein | chr4:1562585-1564055 REVERSE LENGTH=186	4	18	5	0	9	4	2	7	0	4	2
AT3G04260.1	|PTAC3 | plastid transcriptio0lly active 3 | chr3:1123231-1127515 REVERSE LENGTH=910	4	0	0	0	1	0	1	0	0	0	0
AT4G24750.1	| | Rhodanese/Cell cycle control phosphatase superfamily protein | chr4:12758422-12760749 REVERSE LENGTH=292	4	12	0	0	1	0	0	3	0	2	0
AT2G28790.1	| | Pathogenesis-related thaumatin superfamily protein | chr2:12354664-12355413 REVERSE LENGTH=249	4	0	0	0	0	0	0	1	0	9	0
AT5G47040.1	|LON2 | lon protease 2 | chr5:19093356-19098678 REVERSE LENGTH=888	4	6	1	1	0	0	0	0	0	0	1
AT3G01780.1	|TPLATE | ARM repeat superfamily protein | chr3:279171-283399 FORWARD LENGTH=1176	4	2	0	0	3	0	0	0	0	0	0
AT4G37000.1	|ACD2, ATRCCR | accelerated cell death 2 (ACD2) | chr4:17442627-17443762 FORWARD LENGTH=319	4	10	6	0	2	3	1	0	0	0	0
AT3G62030.3	|ROC4 | rotamase CYP 4 | chr3:22973708-22975139 FORWARD LENGTH=259	4	11	7	0	21	4	6	16	0	15	1
AT3G17020.1	| | Adenine nucleotide alpha hydrolases-like superfamily protein | chr3:5802728-5804063 REVERSE LENGTH=163	4	14	4	0	5	2	0	4	0	2	0
AT2G19520.1	|FVE, ACG1, MSI4, NFC4, NFC04, ATMSI4 | Transducin family protein / WD-40 repeat family protein | chr2:8456006-8459235 FORWARD LENGTH=507	4	3	3	0	2	0	0	0	0	0	0
AT2G42770.1	| | Peroxisomal membrane 22 kDa (Mpv17/PMP22) family protein | chr2:17798635-17799927 REVERSE LENGTH=232	4	1	3	0	1	0	0	2	0	0	0
AT3G48560.1	|CSR1, ALS, AHAS, TZP5, IMR1 | chlorsulfuron/imidazolinone resistant 1 | chr3:18001530-18003542 REVERSE LENGTH=670	4	13	7	0	4	0	0	11	0	0	0
AT1G35140.1	|PHI-1, EXL7 | Phosphate-responsive 1 family protein | chr1:12852089-12853018 FORWARD LENGTH=309	4	0	0	0	0	0	0	0	0	0	0
AT5G03540.3	|EXO70A1 | exocyst subunit exo70 family protein A1 | chr5:889606-893916 FORWARD LENGTH=664	4	1	2	1	2	0	0	0	0	0	0
AT1G58848.1 (+3)	| | Disease resistance protein (CC-NBS-LRR class) family | chr1:21792140-21795455 FORWARD LENGTH=1049	4	2	0	0	2	1	0	2	0	2	0
AT4G27520.1	|ENODL2, AtENODL2 | early nodulin-like protein 2 | chr4:13750668-13751819 REVERSE LENGTH=349	4	4	6	0	5	4	4	5	2	5	0
AT4G32250.1 (+2)	| | Protein ki0se superfamily protein | chr4:15570285-15572528 REVERSE LENGTH=611	4	6	3	0	2	0	0	0	1	0	0
AT3G51800.1 (+2)	|ATG2, EBP1, ATEBP1 | metallopeptidase M24 family protein | chr3:19211261-19213568 REVERSE LENGTH=392	4	0	2	1	2	1	1	4	1	1	0
AT1G23900.1 (+1)	|GAMMA-ADAPTIN 1, Gamma-ADR | gamma-adaptin 1 | chr1:8441379-8447152 FORWARD LENGTH=876	4	1	2	0	0	1	0	0	0	0	1
AT4G39520.1	| | GTP-binding protein-related | chr4:18371329-18374000 REVERSE LENGTH=369	4	3	5	0	0	2	0	2	0	0	0
AT3G03100.1	| | 0DH:ubiquinone oxidoreductase, 17.2kDa subunit | chr3:705564-707578 REVERSE LENGTH=159	4	8	0	0	0	0	0	0	0	0	0
AT5G45750.1	|AtRABA1c, RABA1c | RAB GTPase homolog A1C | chr5:18559318-18560639 FORWARD LENGTH=216	4	9	3	0	6	1	0	8	0	1	0
AT3G02730.1	|TRXF1, ATF1 | thioredoxin F-type 1 | chr3:588570-589591 REVERSE LENGTH=178	4	7	4	0	13	1	1	9	0	3	0
AT2G32160.2 (+1)	| | S-adenosyl-L-methionine-dependent methyltransferases superfamily protein | chr2:13662238-13666133 FORWARD LENGTH=449	4	2	1	0	0	0	0	0	0	0	0
AT3G47070.1	| | LOCATED IN: thylakoid, chloroplast thylakoid membrane, chloroplast, chloroplast envelope; EXPRESSED IN: 22 plant structures; EXPRESSED DURING: 13 growth stages; CONTAINS InterPro DOMAIN/s: Thylakoid soluble phosphoprotein TSP9 (InterPro:IPR021584); Has 37 Blast hits to 37 proteins in 10 species: Archae - 0; Bacteria - 0; Metazoa - 0; Fungi - 0; Plants - 37; Viruses - 0; Other Eukaryotes - 0 (…	4	4	3	0	3	2	2	1	0	4	0
AT3G48140.1	| | B12D protein | chr3:17778471-17779299 FORWARD LENGTH=88	4	7	0	0	0	0	1	0	0	1	0
AT1G79870.1	| | D-isomer specific 2-hydroxyacid dehydroge0se family protein | chr1:30044794-30045851 FORWARD LENGTH=313	4	9	5	0	7	3	0	2	0	0	0
AT2G28430.1	| | unknown protein; Has 28 Blast hits to 28 proteins in 12 species: Archae - 0; Bacteria - 0; Metazoa - 0; Fungi - 0; Plants - 28; Viruses - 0; Other Eukaryotes - 0 (source: NCBI BLink). | chr2:12159736-12160387 REVERSE LENGTH=85	4	7	2	0	1	0	0	0	0	0	1
AT1G75130.1	|CYP721A1 | cytochrome P450, family 721, subfamily A, polypeptide 1 | chr1:28200073-28201911 REVERSE LENGTH=505	4	2	1	0	0	0	0	0	0	0	0
AT4G23940.1	| | FtsH extracellular protease family | chr4:12437108-12441841 FORWARD LENGTH=946	4	11	7	2	4	0	0	1	0	0	2
AT2G36390.1	|SBE2.1, BE3 | starch branching enzyme 2.1 | chr2:15264283-15269940 FORWARD LENGTH=858	4	6	5	0	0	1	0	0	0	0	0
AT1G29660.1	| | GDSL-like Lipase/Acylhydrolase superfamily protein | chr1:10371955-10373624 FORWARD LENGTH=364	4	0	0	0	0	3	0	0	0	3	0
AT5G11040.1	|TRS120, AtTRS120 | TRS120 | chr5:3495332-3500610 FORWARD LENGTH=1186	4	4	4	0	0	0	0	0	0	0	0
AT2G23670.1	|YCF37 | homolog of Synechocystis YCF37 | chr2:10063307-10063810 REVERSE LENGTH=167	4	13	6	0	0	0	0	2	0	0	0
AT4G27080.2	|ATPDIL5-4, ATPDI7, PDI7, PDIL5-4 | PDI-like 5-4 | chr4:13589156-13593335 FORWARD LENGTH=532	4	4	2	0	0	0	0	0	0	0	0
AT1G76405.2	| | unknown protein; FUNCTIONS IN: molecular_function unknown; INVOLVED IN: biological_process unknown; LOCATED IN: chloroplast envelope; EXPRESSED IN: 21 plant structures; EXPRESSED DURING: 13 growth stages; BEST Arabidopsis thalia0 prot	4	3	0	0	0	1	0	0	1	0	0
AT4G36250.1	|ALDH3F1 | aldehyde dehydroge0se 3F1 | chr4:17151029-17153381 FORWARD LENGTH=484	4	8	5	0	3	2	0	0	0	0	0
AT2G20360.1	| | 0D(P)-binding Rossmann-fold superfamily protein | chr2:8786070-8789098 FORWARD LENGTH=402	4	0	1	0	0	4	0	0	0	2	0
AT3G55440.1	|ATCTIMC, TPI, CYTOTPI | triosephosphate isomerase | chr3:20553794-20556078 FORWARD LENGTH=254	4	5	3	0	6	4	3	6	3	4	2
AT1G70710.1	|ATGH9B1, CEL1, GH9B1 | glycosyl hydrolase 9B1 | chr1:26659356-26662962 REVERSE LENGTH=492	4	3	2	0	4	2	0	5	0	2	0
AT5G60540.1	|EMB2407, ATPDX2, PDX2 | pyridoxine biosynthesis 2 | chr5:24336874-24338647 REVERSE LENGTH=255	4	15	3	0	0	0	0	1	0	0	0
AT5G19370.1	| | rhodanese-like domain-containing protein / PPIC-type PPIASE domain-containing protein | chr5:6524247-6526629 REVERSE LENGTH=299	4	13	0	2	2	0	0	10	0	0	0
AT4G00026.1	| | FUNCTIONS IN: molecular_function unknown; INVOLVED IN: biological_process unknown; LOCATED IN: chloroplast; EXPRESSED IN: cultured cell; CONTAINS InterPro DOMAIN/s: Mitochondrial inner membrane translocase complex, subunit Tim21 (InterPro:IPR013261); Has 35333 Blast hits to 34131 proteins in 2444 species: Archae - 798; Bacteria - 22429; Metazoa - 974; Fungi - 991; Plants - 531; Viruses - 0; O…	4	6	3	0	0	0	0	0	0	0	0
AT5G11480.1	| | P-loop containing nucleoside triphosphate hydrolases superfamily protein | chr5:3669350-3671471 REVERSE LENGTH=318	4	2	4	0	1	0	0	0	0	0	0
AT1G30630.1	| | Coatomer epsilon subunit | chr1:10858546-10860173 REVERSE LENGTH=292	4	11	2	0	8	2	2	2	0	2	1
AT5G66140.1	|PAD2 | proteasome alpha subunit D2 | chr5:26437445-26438677 REVERSE LENGTH=250	4	3	5	0	5	6	0	0	0	0	0
AT2G22300.1 (+1)	|CAMTA3, SR1 | sig0l responsive 1 | chr2:9471599-9476472 FORWARD LENGTH=1032	4	4	1	0	0	0	0	1	2	0	0
AT3G63520.1	|CCD1, ATCCD1, ATNCED1, NCED1 | carotenoid cleavage dioxyge0se 1 | chr3:23452940-23455896 FORWARD LENGTH=538	4	8	14	0	4	1	0	0	0	0	0
AT5G05000.1 (+2)	|TOC34, ATTOC34, OEP34 | translocon at the outer envelope membrane of chloroplasts 34 | chr5:1474262-1475772 REVERSE LENGTH=313	4	2	2	0	8	0	1	0	0	2	0
AT1G17745.2	|PGDH | D-3-phosphoglycerate dehydroge0se | chr1:6101157-6104979 FORWARD LENGTH=651	4	7	6	0	5	2	0	1	0	0	0
AT4G11820.1	|MVA1, HMGS, EMB2778, FKP1 | hydroxymethylglutaryl-CoA synthase / HMG-CoA synthase / 3-hydroxy-3-methylglutaryl coenzyme A synthase | chr4:7109124-7111213 REVERSE LENGTH=406	4	4	2	0	0	1	0	0	0	0	0
AT1G67730.1	|YBR159, KCR1, ATKCR1 | beta-ketoacyl reductase 1 | chr1:25391676-25393365 FORWARD LENGTH=318	4	4	6	0	7	0	0	0	1	0	0
AT5G63180.1	| | Pectin lyase-like superfamily protein | chr5:25341106-25343113 REVERSE LENGTH=432	4	0	0	0	0	0	0	1	0	0	0
AT3G55460.1	|SCL30, At-SCL30 | SC35-like splicing factor 30 | chr3:20561024-20563502 FORWARD LENGTH=262	4	0	0	1	0	0	0	0	0	2	0
AT1G01100.1 (+2)	| | 60S acidic ribosomal protein family | chr1:50284-50954 REVERSE LENGTH=112	4	2	0	0	0	0	2	1	0	4	0
AT4G31390.1	| | Protein ki0se superfamily protein | chr4:15233126-15236764 FORWARD LENGTH=682	4	13	0	1	0	0	0	0	0	0	0
AT4G28740.1	| | FUNCTIONS IN: molecular_function unknown; INVOLVED IN: biological_process unknown; LOCATED IN: chloroplast; EXPRESSED IN: 21 plant structures; EXPRESSED DURING: 13 growth stages; CONTAINS InterPro DOMAIN/s: Protein of unknown function DUF3493 (InterPro:IPR021883); BEST Arabidopsis thalia0 protein match is: tetratricopeptide repeat (TPR)-containing protein (TAIR:AT1G02910.1); Has 30201 Blast h…	4	6	0	0	0	0	0	0	0	0	0
AT4G28780.1	| | GDSL-like Lipase/Acylhydrolase superfamily protein | chr4:14215603-14217159 FORWARD LENGTH=367	4	0	0	0	0	0	0	0	0	2	0
AT3G57280.1	| | Transmembrane proteins 14C | chr3:21193960-21195547 FORWARD LENGTH=226	4	8	2	0	2	0	0	0	0	0	0
AT1G15980.1	|NDF1, NDH48 | NDH-dependent cyclic electron flow 1 | chr1:5489314-5491199 FORWARD LENGTH=461	4	9	10	0	6	2	0	2	0	0	0
AT1G23740.1	| | Oxidoreductase, zinc-binding dehydroge0se family protein | chr1:8398245-8399656 REVERSE LENGTH=386	4	4	6	0	13	14	0	6	1	5	0
AT5G45690.1	| | Protein of unknown function (DUF1264) | chr5:18535139-18536259 REVERSE LENGTH=247	4	0	0	0	0	0	0	0	0	0	0
AT3G11400.2	|EIF3G1, ATEIF3G1 | eukaryotic translation initiation factor 3G1 | chr3:3578536-3580366 FORWARD LENGTH=321	4	3	1	0	14	2	0	2	0	1	1
AT3G15000.1	| | cobalt ion binding | chr3:5050321-5052121 FORWARD LENGTH=395	4	5	3	0	0	0	0	0	0	0	0
AT4G31300.2	|PBA1 | N-termi0l nucleophile aminohydrolases (Ntn hydrolases) superfamily protein | chr4:15188927-15190935 FORWARD LENGTH=234	4	6	7	0	3	4	3	2	0	1	0
AT5G63510.2	|GAMMA CAL1 | gamma carbonic anhydrase like 1 | chr5:25424054-25425612 FORWARD LENGTH=279	4	5	4	0	1	0	0	1	0	2	0
AT5G23670.1 (+1)	|LCB2 | long chain base2 | chr5:7981889-7985037 FORWARD LENGTH=489	4	2	0	0	0	0	0	1	0	0	0
AT1G22060.1	| | LOCATED IN: vacuole; EXPRESSED IN: 23 plant structures; EXPRESSED DURING: 13 growth stages; BEST Arabidopsis thalia0 protein match is: FBD, F-box and Leucine Rich Repeat domains containing protein (TAIR:AT1G22000.1); Has 84739 Blast hits to 38714 proteins in 2257 species: Archae - 1436; Bacteria - 11314; Metazoa - 40747; Fungi - 7706; Plants - 4675; Viruses - 308; Other Eukaryotes - 18553 (so…	4	1	0	1	0	0	1	3	0	0	1
AT2G23200.1	| | Protein ki0se superfamily protein | chr2:9879351-9881855 FORWARD LENGTH=834	4	10	5	0	10	2	0	0	1	0	0
AT2G15430.1	|RBP36A, RPB35.5A, NRPB3, NRPD3, NRPE3A | D0-directed R0 polymerase family protein | chr2:6733661-6735482 FORWARD LENGTH=319	4	2	1	0	0	0	0	0	1	1	0
AT5G03290.1	|IDH-V | isocitrate dehydroge0se V | chr5:794043-795939 FORWARD LENGTH=374	4	1	2	0	0	2	0	2	0	0	0
AT2G39990.1	|EIF2, AteIF3f, eIF3F | eukaryotic translation initiation factor 2 | chr2:16698332-16699929 REVERSE LENGTH=293	4	1	1	0	9	4	0	0	0	0	0
AT1G68530.1	|CUT1, POP1, CER6, G2, KCS6 | 3-ketoacyl-CoA synthase 6 | chr1:25712881-25714733 REVERSE LENGTH=497	4	2	1	0	0	0	0	0	0	0	0
AT1G07250.1	|UGT71C4 | UDP-glucosyl transferase 71C4 | chr1:2225963-2227402 FORWARD LENGTH=479	4	8	4	0	0	1	1	2	0	1	0
AT1G30580.1	| | GTP binding | chr1:10831953-10835454 REVERSE LENGTH=394	4	1	6	0	3	12	0	1	0	2	0
AT1G72340.1	| | 0gB/RpiA/CoA transferase-like superfamily protein | chr1:27236898-27238482 FORWARD LENGTH=382	4	2	0	0	0	0	0	0	1	0	0
AT4G01150.1	| | unknown protein; FUNCTIONS IN: molecular_function unknown; INVOLVED IN: biological_process unknown; LOCATED IN: thylakoid, chloroplast thylakoid membrane, chloroplast, plastoglobule, chloroplast envelope; EXPRESSED IN: 23 plant structu	4	4	7	0	4	5	1	4	0	1	0
AT3G11710.1	|ATKRS-1 | lysyl-tR0 synthetase 1 | chr3:3702359-3705613 REVERSE LENGTH=626	4	17	8	0	7	3	0	4	0	0	1
AT2G03510.1	| | SPFH/Band 7/PHB domain-containing membrane-associated protein family | chr2:1066717-1068934 FORWARD LENGTH=356	4	0	3	0	0	3	0	0	0	0	1
AT1G78800.1	| | UDP-Glycosyltransferase superfamily protein | chr1:29625859-29627941 REVERSE LENGTH=403	4	1	0	1	0	0	0	0	0	0	0
AT2G29630.1 (+2)	|PY, THIC | thiaminC | chr2:12667395-12669569 FORWARD LENGTH=644	4	6	3	0	7	8	4	8	1	2	0
AT1G28290.1 (+1)	|AGP31 | arabinogalactan protein 31 | chr1:9889331-9890843 REVERSE LENGTH=359	4	0	2	0	0	0	2	2	0	1	0
AT2G44530.2	| | Phosphoribosyltransferase family protein | chr2:18383732-18385974 FORWARD LENGTH=393	4	7	5	0	0	5	0	0	0	2	0
AT5G10480.1 (+1)	|PAS2, PEP | Protein-tyrosine phosphatase-like, PTPLA | chr5:3298047-3300048 REVERSE LENGTH=221	4	0	0	0	0	0	0	0	0	0	0
AT1G12840.1	|DET3, ATVHA-C | vacuolar ATP synthase subunit C (VATC) / V-ATPase C subunit / vacuolar proton pump C subunit (DET3) | chr1:4375584-4378220 FORWARD LENGTH=375	4	0	3	0	9	12	1	7	0	3	0
AT5G08060.1	| | unknown protein; FUNCTIONS IN: molecular_function unknown; INVOLVED IN: biological_process unknown; LOCATED IN: mitochondrion; EXPRESSED IN: 24 plant structures; EXPRESSED DURING: 16 growth stages; Has 42 Blast hits to 42 proteins in 17 species: Archae - 0; Bacteria - 0; Metazoa - 0; Fungi - 0; Plants - 41; Viruses - 0; Other Eukaryotes - 1 (source: NCBI BLink). | chr5:2580588-2580983 FORWARD…	4	3	0	0	2	1	0	0	0	2	0
AT3G18110.1	|EMB1270 | Pentatricopeptide repeat (PPR) superfamily protein | chr3:6204940-6209691 REVERSE LENGTH=1440	4	0	0	0	2	0	1	3	0	1	0
AT2G24090.1	| | Ribosomal protein L35 | chr2:10242038-10243416 FORWARD LENGTH=145	4	0	0	0	0	0	2	5	0	3	0
AT5G08260.1	|scpl35 | serine carboxypeptidase-like 35 | chr5:2657236-2661272 FORWARD LENGTH=480	4	1	0	0	1	0	0	1	0	0	0
AT4G12590.1	| | Protein of unknown function DUF106, transmembrane | chr4:7451291-7452976 REVERSE LENGTH=246	4	3	1	0	1	0	0	1	0	0	0
AT1G13930.1 (+2)	| | Involved in response to salt stress. Knockout mutants are hypersensitive to salt stress. | chr1:4761091-4761558 FORWARD LENGTH=155	4	4	10	0	5	5	2	6	0	2	2
AT1G17290.1	|AlaAT1 | alanine aminotransferas | chr1:5922771-5926093 FORWARD LENGTH=543	4	5	7	0	12	8	0	6	0	2	0
AT1G08450.1	|CRT3, PSL1, EBS2, AtCRT3 | calreticulin 3 | chr1:2668008-2671800 REVERSE LENGTH=424	4	0	0	0	1	0	0	1	1	0	0
AT5G62990.1	|emb1692 | Ubiquitin carboxyl-termi0l hydrolase family protein | chr5:25277828-25279312 FORWARD LENGTH=494	4	0	0	0	1	0	1	1	0	0	1
AT5G49360.1	|BXL1, ATBXL1 | beta-xylosidase 1 | chr5:20012179-20016659 REVERSE LENGTH=774	4	3	1	1	1	5	0	0	1	1	0
AT2G28950.1	|ATEXPA6, ATEXP6, ATHEXP ALPHA 1.8, EXPA6 | expansin A6 | chr2:12431840-12433482 REVERSE LENGTH=257	4	2	4	0	5	4	3	5	0	6	0
AT3G48000.1	|ALDH2B4, ALDH2, ALDH2A | aldehyde dehydroge0se 2B4 | chr3:17717082-17719843 REVERSE LENGTH=538	4	8	11	0	11	12	1	5	0	0	0
AT4G32300.1	|SD2-5 | S-domain-2 5 | chr4:15599970-15602435 FORWARD LENGTH=821	4	5	4	0	1	0	0	1	0	0	1
AT5G11520.1	|ASP3, YLS4 | aspartate aminotransferase 3 | chr5:3685257-3687721 REVERSE LENGTH=449	4	10	13	0	2	5	0	9	0	0	0
AT2G26910.1	|PDR4, ATPDR4 | pleiotropic drug resistance 4 | chr2:11481623-11487874 FORWARD LENGTH=1420	4	4	6	0	0	0	1	0	0	0	0
AT1G27880.1	| | DEAD/DEAH box R0 helicase family protein | chr1:9708940-9713901 FORWARD LENGTH=911	4	1	1	1	3	0	0	0	0	1	0
AT3G03250.1	|UGP, UGP1, AtUGP1 | UDP-GLUCOSE PYROPHOSPHORYLASE 1 | chr3:749761-754014 REVERSE LENGTH=469	4	13	7	0	13	10	1	13	0	2	1
AT5G47200.1	|ATRABD2B, ATRAB1A, RAB1A | RAB GTPase homolog 1A | chr5:19167029-19168718 FORWARD LENGTH=202	4	12	3	0	4	1	0	2	0	0	0
AT1G09020.1	|SNF4, ATSNF4 | homolog of yeast sucrose nonfermenting 4 | chr1:2900149-2904212 REVERSE LENGTH=487	4	3	1	0	3	5	0	2	0	0	0
AT3G60860.1	| | SEC7-like guanine nucleotide exchange family protein | chr3:22484804-22491510 FORWARD LENGTH=1793	4	0	0	0	0	0	0	0	0	1	0
AT5G43940.1	|HOT5, ADH2, GSNOR, ATGSNOR1, PAR2 | GroES-like zinc-binding dehydroge0se family protein | chr5:17684265-17686379 FORWARD LENGTH=379	4	2	6	0	9	4	0	7	1	2	0
ATCG00720.1	|PETB | photosynthetic electron transfer B | chrC:74841-76292 FORWARD LENGTH=215	4	0	2	0	5	1	3	4	0	2	0
AT3G25070.1	|RIN4 | RPM1 interacting protein 4 | chr3:9132458-9133747 FORWARD LENGTH=211	4	8	0	0	0	0	0	0	0	0	0
AT5G43060.1	| | Granulin repeat cysteine protease family protein | chr5:17269784-17272117 REVERSE LENGTH=463	4	1	3	0	0	1	0	2	0	0	0
AT2G40690.1	|GLY1, SFD1 | 0D-dependent glycerol-3-phosphate dehydroge0se family protein | chr2:16974107-16976241 FORWARD LENGTH=420	4	3	2	1	2	1	1	0	1	1	0
AT1G10840.1	|TIF3H1 | translation initiation factor 3 subunit H1 | chr1:3607885-3610299 REVERSE LENGTH=337	4	2	1	0	5	2	0	0	0	2	0
AT3G27160.1	|GHS1 | Ribosomal protein S21 family protein | chr3:10017531-10018854 FORWARD LENGTH=183	4	4	3	0	4	3	9	8	0	7	0
AT1G06760.1	| | winged-helix D0-binding transcription factor family protein | chr1:2076687-2077616 REVERSE LENGTH=274	4	0	0	0	0	0	0	3	3	3	0
AT2G35800.1	| | mitochondrial substrate carrier family protein | chr2:15044437-15048352 FORWARD LENGTH=823	3	5	4	0	0	0	0	0	0	2	0
AT2G20890.1	|PSB29, THF1 | photosystem II reaction center PSB29 protein | chr2:8987783-8989185 FORWARD LENGTH=300	3	3	4	0	8	2	1	7	0	1	0
AT4G23460.1	| | Adaptin family protein | chr4:12243899-12248898 REVERSE LENGTH=893	3	2	3	0	3	1	0	0	0	0	0
AT5G56730.1	| | Insuli0se (Peptidase family M16) protein | chr5:22946906-22952576 REVERSE LENGTH=956	3	2	2	0	0	1	0	0	0	0	0
AT1G06110.1	|SKIP16 | SKP1/ASK-interacting protein 16 | chr1:1853237-1854938 REVERSE LENGTH=436	3	1	0	0	14	2	0	10	0	4	0
AT2G47470.1	|ATPDIL2-1, UNE5, MEE30, PDI11, ATPDI11 | thioredoxin family protein | chr2:19481503-19483683 FORWARD LENGTH=361	3	17	4	0	19	18	0	20	0	4	1
AT4G16143.1 (+1)	|IMPA-2 | importin alpha isoform 2 | chr4:9134450-9137134 REVERSE LENGTH=535	3	9	2	0	2	1	5	0	0	5	0
AT5G37510.1 (+1)	|EMB1467, CI76 | 0DH-ubiquinone dehydroge0se, mitochondrial, putative | chr5:14897490-14900352 FORWARD LENGTH=745	3	15	10	0	11	12	0	9	0	4	0
AT5G21430.1	| | Chaperone D0J-domain superfamily protein | chr5:7222294-7223400 FORWARD LENGTH=218	3	11	5	0	1	1	0	1	0	3	0
AT3G56650.1	| | Mog1/PsbP/DUF1795-like photosystem II reaction center PsbP family protein | chr3:20984807-20985913 FORWARD LENGTH=262	3	5	4	0	18	3	0	10	0	0	0
AT5G06120.2 (+1)	| | ARM repeat superfamily protein | chr5:1845309-1852601 FORWARD LENGTH=1052	3	0	0	0	0	0	1	1	0	2	0
AT3G07810.2	| | R0-binding (RRM/RBD/RNP motifs) family protein | chr3:2492875-2495102 FORWARD LENGTH=495	3	4	4	0	0	0	0	0	0	0	0
AT3G12145.1	|FLR1, FLOR1 | Leucine-rich repeat (LRR) family protein | chr3:3874764-3876075 REVERSE LENGTH=325	3	1	0	1	9	4	0	6	0	1	0
AT2G07360.1	| | SH3 domain-containing protein | chr2:3047623-3057099 REVERSE LENGTH=1196	3	3	1	0	2	1	0	1	1	0	0
AT2G36580.1	| | Pyruvate ki0se family protein | chr2:15339253-15342781 FORWARD LENGTH=527	3	2	1	1	5	4	0	4	0	0	2
AT1G28110.1 (+1)	|SCPL45 | serine carboxypeptidase-like 45 | chr1:9804153-9806832 REVERSE LENGTH=461	3	0	0	0	0	0	0	0	0	0	0
AT5G03350.1	| | Legume lectin family protein | chr5:815804-816628 REVERSE LENGTH=274	3	2	2	0	8	5	0	10	0	2	0
AT5G15450.1	|APG6, CLPB3, CLPB-P | casein lytic protei0se B3 | chr5:5014399-5018255 REVERSE LENGTH=968	3	3	5	0	6	9	0	0	0	0	0
AT1G22710.1	|SUC2, SUT1, ATSUC2 | sucrose-proton symporter 2 | chr1:8030911-8032970 REVERSE LENGTH=512	3	12	7	0	1	0	0	0	0	0	0
AT4G38580.1	|ATFP6, HIPP26, FP6 | farnesylated protein 6 | chr4:18034596-18035693 FORWARD LENGTH=153	3	11	7	0	1	0	0	0	0	0	0
AT1G50500.1	|HIT1, ATVPS53, VPS53 | Membrane trafficking VPS53 family protein | chr1:18708217-18715597 REVERSE LENGTH=828	3	2	1	0	0	0	0	0	0	1	0
AT4G19490.1 (+1)	|ATVPS54, VPS54 | VPS54 | chr4:10616017-10622934 FORWARD LENGTH=1034	3	4	0	0	0	0	0	0	0	0	0
AT2G20920.1	| | Protein of unknown function (DUF3353) | chr2:8998728-8999789 FORWARD LENGTH=287	3	12	1	0	0	0	0	0	0	0	0
AT4G36480.1 (+1)	|ATLCB1, LCB1, EMB2779, FBR11 | long-chain base1 | chr4:17218598-17221124 FORWARD LENGTH=482	3	9	5	0	1	0	0	0	0	0	0
AT5G16660.2	| | unknown protein; FUNCTIONS IN: molecular_function unknown; INVOLVED IN: biological_process unknown; LOCATED IN: chloroplast, membrane; EXPRESSED IN: 23 plant structures; EXPRESSED DURING: 14 growth stages; BEST Arabidopsis thalia0 protein match is: unknown protein (TAIR:AT3G02900.1); Has 106 Blast hits to 106 proteins in 32 species: Archae - 0; Bacteria - 28; Metazoa - 0; Fungi - 0; Plants - …	3	9	1	0	0	1	1	0	0	0	0
AT5G19620.1	|EMB213, OEP80, ATOEP80, TOC75 | outer envelope protein of 80 kDa | chr5:6623323-6627641 FORWARD LENGTH=732	3	4	9	0	0	0	0	2	0	0	0
AT2G43750.1 (+1)	|OASB, ACS1, CPACS1, ATCS-B | O-acetylserine (thiol) lyase B | chr2:18129604-18132322 REVERSE LENGTH=392	3	6	4	0	19	8	0	13	2	3	0
AT5G10780.1 (+1)	| | CONTAINS InterPro DOMAIN/s: Uncharacterised conserved protein UCP017207, transmembrane protein 85 (InterPro:IPR016687), Protein of unknown function DUF1077 (InterPro:IPR009445); Has 30201 Blast hits to 17322 proteins in 780 species: Archae - 12; Bacteria - 1396; Metazoa - 17338; Fungi - 3422; Plants - 5037; Viruses - 0; Other Eukaryotes - 2996 (source: NCBI BLink). | chr5:3408422-3409759 FORW…	3	6	1	0	0	0	0	0	0	0	0
AT5G50530.1 (+1)	| | CBS / octicosapeptide/Phox/Bemp1 (PB1) domains-containing protein | chr5:20571876-20574922 REVERSE LENGTH=548	3	5	3	0	1	0	0	0	0	0	1
AT2G43560.1	| | FKBP-like peptidyl-prolyl cis-trans isomerase family protein | chr2:18073995-18075385 REVERSE LENGTH=223	3	6	6	0	4	7	0	1	0	2	0
AT3G46530.1	|RPP13 | NB-ARC domain-containing disease resistance protein | chr3:17130739-17133246 REVERSE LENGTH=835	3	4	2	0	0	2	0	2	0	0	0
AT1G03230.1	| | Eukaryotic aspartyl protease family protein | chr1:790110-791414 FORWARD LENGTH=434	3	0	0	0	6	2	0	9	0	2	0
AT5G47690.3	| | binding | chr5:19317899-19327014 FORWARD LENGTH=1607	3	0	1	0	0	1	2	2	0	1	0
AT4G16180.2	| | unknown protein; FUNCTIONS IN: molecular_function unknown; INVOLVED IN: biological_process unknown; LOCATED IN: plasma membrane; BEST Arabidopsis thalia0 protein match is: unknown protein (TAIR:AT3G28720.1); Has 5 Blast hits to 5 proteins in 3 species: Archae - 0; Bacteria - 0; Metazoa - 0; Fungi - 0; Plants - 4; Viruses - 0; Other Eukaryotes - 1 (source: NCBI BLink). | chr4:9165365-9170323 R…	3	6	3	0	2	0	0	0	0	0	0
AT3G24503.1	|ALDH2C4, ALDH1A, REF1 | aldehyde dehydroge0se 2C4 | chr3:8919732-8923029 REVERSE LENGTH=501	3	5	8	0	18	15	0	8	0	2	0
AT2G31960.1 (+1)	|ATGSL03, GSL03, ATGSL3 | glucan synthase-like 3 | chr2:13589545-13600066 FORWARD LENGTH=1950	3	2	6	0	0	1	1	0	0	1	0
AT3G10350.1	| | P-loop containing nucleoside triphosphate hydrolases superfamily protein | chr3:3208310-3210678 FORWARD LENGTH=411	3	4	2	0	6	4	0	1	1	2	0
AT5G21326.1	| | Ca2+regulated serine-threonine protein ki0se family protein | chr5:7218081-7221743 FORWARD LENGTH=439	3	1	3	0	0	0	0	0	0	0	0
AT4G36630.1	|EMB2754 | Vacuolar sorting protein 39 | chr4:17272088-17276524 REVERSE LENGTH=1000	3	0	0	1	0	1	0	0	0	0	0
AT4G12390.1	|PME1 | pectin methylesterase inhibitor 1 | chr4:7336553-7337173 FORWARD LENGTH=206	3	0	2	0	0	0	0	1	0	0	0
AT1G72910.1	| | Toll-Interleukin-Resistance (TIR) domain-containing protein | chr1:27435634-27436887 FORWARD LENGTH=380	3	3	3	0	5	2	0	0	0	0	0
AT3G10920.2	|MSD1 | manganese superoxide dismutase 1 | chr3:3418015-3419581 FORWARD LENGTH=230	3	23	0	0	6	0	1	2	0	2	0
AT4G34740.1	|ATASE2, CIA1, ATPURF2, ASE2 | GLN phosphoribosyl pyrophosphate amidotransferase 2 | chr4:16574894-16576579 REVERSE LENGTH=561	3	6	0	0	5	4	1	1	0	0	0
AT5G66420.2	| | LOCATED IN: cellular_component unknown; EXPRESSED IN: 23 plant structures; EXPRESSED DURING: 13 growth stages; CONTAINS InterPro DOMAIN/s: Uncharacterised conserved protein UCP033271 (InterPro:IPR008322), TIM-barrel sig0l transduction protein, predicted (InterPro:IPR009215); Has 1232 Blast hits to 1230 proteins in 311 species: Archae - 18; Bacteria - 959; Metazoa - 1; Fungi - 84; Plants - 42;…	3	6	4	0	2	3	0	3	0	1	0
AT2G19480.1 (+2)	|NFA02, NFA2, 0P1;2 | nucleosome assembly protein 1;2 | chr2:8438601-8441040 FORWARD LENGTH=379	3	4	0	0	9	1	1	0	0	1	0
AT1G67700.3	| | unknown protein; FUNCTIONS IN: molecular_function unknown; INVOLVED IN: biological_process unknown; EXPRESSED IN: 22 plant structures; EXPRESSED DURING: 13 growth stages. | chr1:25374295-25375716 FORWARD LENGTH=229	3	2	0	0	2	0	1	3	0	0	0
AT5G46630.1	| | Clathrin adaptor complexes medium subunit family protein | chr5:18920580-18923252 FORWARD LENGTH=438	3	1	4	0	1	0	0	0	0	0	1
AT1G37130.1	|NIA2, B29, NIA2-1, CHL3, NR, NR2, ATNR2 | nitrate reductase 2 | chr1:14158617-14161652 FORWARD LENGTH=917	3	2	0	1	0	0	2	1	0	1	1
AT5G59880.1	|ADF3 | actin depolymerizing factor 3 | chr5:24120382-24121628 FORWARD LENGTH=139	3	11	5	0	4	2	1	2	0	2	0
AT3G06050.1	|PRXIIF, ATPRXIIF | peroxiredoxin IIF | chr3:1826311-1827809 REVERSE LENGTH=201	3	12	5	0	6	4	0	3	0	1	0
AT4G19120.1 (+1)	|ERD3 | S-adenosyl-L-methionine-dependent methyltransferases superfamily protein | chr4:10460665-10463034 REVERSE LENGTH=600	3	3	4	0	0	2	0	0	0	1	0
AT4G14070.1	|AAE15 | acyl-activating enzyme 15 | chr4:8112122-8118039 REVERSE LENGTH=727	3	0	0	1	0	0	0	0	0	1	0
AT5G19940.1	| | Plastid-lipid associated protein PAP / fibrillin family protein | chr5:6739693-6740661 FORWARD LENGTH=239	3	5	3	0	0	1	0	0	0	0	0
AT5G65020.1	|AN0T2 | annexin 2 | chr5:25973915-25975554 FORWARD LENGTH=317	3	0	5	0	2	7	0	0	0	2	0
AT2G44650.1	|CHL-CPN10, CPN10 | chloroplast chaperonin 10 | chr2:18419521-18420510 REVERSE LENGTH=139	3	6	2	0	3	2	1	2	0	3	0
AT2G21160.1	| | Translocon-associated protein (TRAP), alpha subunit | chr2:9068428-9070207 FORWARD LENGTH=258	3	2	1	0	0	1	0	0	0	0	0
AT4G19210.1	|ATRLI2, RLI2 | R0se l inhibitor protein 2 | chr4:10501906-10504776 FORWARD LENGTH=605	3	6	2	0	4	6	0	5	0	0	0
AT5G35790.1	|G6PD1 | glucose-6-phosphate dehydroge0se 1 | chr5:13956879-13959686 REVERSE LENGTH=576	3	10	6	0	11	8	0	5	0	4	0
AT4G18480.1	|CHLI1, CH42, CH-42, CHL11, CHLI-1 | P-loop containing nucleoside triphosphate hydrolases superfamily protein | chr4:10201897-10203361 REVERSE LENGTH=424	3	14	10	0	17	12	0	17	0	4	0
AT4G23820.1	| | Pectin lyase-like superfamily protein | chr4:12397217-12400050 REVERSE LENGTH=444	3	5	0	0	11	5	0	11	0	2	0
AT5G16390.1 (+1)	|CAC1, CAC1A, BCCP, BCCP1 | chloroplastic acetylcoenzyme A carboxylase 1 | chr5:5361098-5363020 REVERSE LENGTH=280	3	2	2	0	2	2	1	0	0	2	0
AT5G53480.1	| | ARM repeat superfamily protein | chr5:21714016-21716709 FORWARD LENGTH=870	3	3	1	0	0	1	0	1	0	1	0
AT3G02200.2	| | Proteasome component (PCI) domain protein | chr3:406692-408919 FORWARD LENGTH=417	3	2	0	0	5	2	0	1	0	1	0
AT1G20760.1	| | Calcium-binding EF hand family protein | chr1:7209515-7214773 FORWARD LENGTH=1019	3	2	0	0	0	0	0	1	0	0	0
AT1G33811.1	| | GDSL-like Lipase/Acylhydrolase superfamily protein | chr1:12267918-12269690 FORWARD LENGTH=370	3	0	0	0	1	0	0	0	0	0	0
AT1G27090.1	| | glycine-rich protein | chr1:9404041-9406098 REVERSE LENGTH=420	3	0	0	0	0	0	2	4	0	2	0
AT1G70070.1	|EMB25, PDE317, ISE2 | DEAD/DEAH box helicase, putative | chr1:26390016-26394148 REVERSE LENGTH=1171	3	1	1	1	0	2	0	5	0	1	0
AT2G30970.1 (+1)	|ASP1 | aspartate aminotransferase 1 | chr2:13179012-13181686 FORWARD LENGTH=430	3	3	2	0	2	1	0	0	0	0	0
AT5G19510.1	| | Translation elongation factor EF1B/ribosomal protein S6 family protein | chr5:6581854-6583137 REVERSE LENGTH=224	3	2	1	0	7	3	1	7	0	1	0
AT5G44410.1	| | FAD-binding Berberine family protein | chr5:17891246-17892853 REVERSE LENGTH=535	3	5	0	0	0	1	0	0	0	0	0
AT1G74880.1	|NDH-O | 0D(P)H:plastoquinone dehydroge0se complex subunit O | chr1:28130112-28131020 REVERSE LENGTH=158	3	9	0	0	6	1	0	2	0	0	0
AT1G13060.2	|PBE1 | 20S proteasome beta subunit E1 | chr1:4452641-4454663 FORWARD LENGTH=298	3	5	0	0	4	0	0	0	0	0	0
AT4G16500.1	| | Cystatin/monellin superfamily protein | chr4:9301530-9301883 REVERSE LENGTH=117	3	5	2	0	5	2	0	7	0	2	0
AT3G49560.1	| | Mitochondrial import inner membrane translocase subunit Tim17/Tim22/Tim23 family protein | chr3:18370644-18371821 FORWARD LENGTH=261	3	10	2	0	0	0	0	2	0	0	0
AT3G18890.1	| | 0D(P)-binding Rossmann-fold superfamily protein | chr3:6511169-6514729 FORWARD LENGTH=641	3	1	0	0	2	4	2	2	0	3	1
AT4G12060.1	| | Double Clp-N motif protein | chr4:7228269-7229898 REVERSE LENGTH=241	3	3	2	0	6	1	0	9	0	2	0
AT1G55160.3	| | unknown protein; FUNCTIONS IN: molecular_function unknown; INVOLVED IN: biological_process unknown; LOCATED IN: mitochondrion, plastid; EXPRESSED IN: 22 plant structures; EXPRESSED DURING: 13 growth stages; BEST Arabidopsis thalia0 protein match is: unknown protein (TAIR:AT2G19530.1); Has 63 Blast hits to 63 proteins in 14 species: Archae - 0; Bacteria - 0; Metazoa - 0; Fungi - 0; Plants - 63…	3	14	4	0	2	3	0	2	0	1	0
AT4G23600.1	|CORI3, JR2 | Tyrosine transami0se family protein | chr4:12310657-12312885 FORWARD LENGTH=422	3	4	7	0	4	6	0	4	0	3	0
AT4G18440.1	| | L-Aspartase-like family protein | chr4:10186385-10188832 REVERSE LENGTH=536	3	1	4	0	11	6	0	1	0	2	0
AT4G26630.1 (+1)	| | DEK domain-containing chromatin associated protein | chr4:13430873-13434877 REVERSE LENGTH=763	3	0	0	0	1	0	2	0	0	1	1
AT4G40050.1	| | Protein of unknown function (DUF3550/UPF0682) | chr4:18561206-18563727 REVERSE LENGTH=599	3	3	0	0	0	0	0	1	0	0	0
AT5G24490.1	| | 30S ribosomal protein, putative | chr5:8365690-8367178 FORWARD LENGTH=308	3	0	3	0	0	1	0	1	0	1	0
AT3G55980.1	|SZF1, ATSZF1 | salt-inducible zinc finger 1 | chr3:20776857-20778599 FORWARD LENGTH=580	3	1	0	0	0	0	0	0	0	0	0
AT5G20830.1 (+1)	|SUS1, ASUS1, atsus1 | sucrose synthase 1 | chr5:7050599-7054032 REVERSE LENGTH=808	3	6	1	0	1	0	0	0	0	1	0
AT5G49760.1	| | Leucine-rich repeat protein ki0se family protein | chr5:20216679-20221052 FORWARD LENGTH=953	3	0	3	0	0	2	0	0	0	0	0
AT1G69840.1 (+6)	| | SPFH/Band 7/PHB domain-containing membrane-associated protein family | chr1:26293932-26295150 REVERSE LENGTH=286	3	0	0	0	5	1	0	1	0	0	0
AT2G28190.1	|CSD2, CZSOD2 | copper/zinc superoxide dismutase 2 | chr2:12014548-12016303 FORWARD LENGTH=216	3	15	0	0	10	0	0	3	0	1	0
AT1G67785.1	| | unknown protein; Has 30 Blast hits to 30 proteins in 12 species: Archae - 0; Bacteria - 0; Metazoa - 0; Fungi - 0; Plants - 30; Viruses - 0; Other Eukaryotes - 0 (source: NCBI BLink). | chr1:25416100-25416984 REVERSE LENGTH=63	3	4	1	0	0	0	0	0	0	1	0
AT1G72970.1 (+1)	|HTH, EDA17 | Glucose-methanol-choline (GMC) oxidoreductase family protein | chr1:27452872-27455706 FORWARD LENGTH=594	3	1	1	0	0	0	0	1	0	1	0
AT4G33650.2	|DRP3A | dy0min-related protein 3A | chr4:16161073-16166587 FORWARD LENGTH=809	3	5	0	0	0	0	0	1	0	0	0
AT1G74910.1 (+1)	| | ADP-glucose pyrophosphorylase family protein | chr1:28135770-28138456 REVERSE LENGTH=415	3	7	5	0	2	2	0	2	0	0	0
AT3G63190.1	|RRF, HFP108, cpRRF, AtcpRRF | ribosome recycling factor, chloroplast precursor | chr3:23342861-23344640 REVERSE LENGTH=275	3	3	0	0	10	2	3	11	0	1	0
AT1G26120.1	|ICME-LIKE1 | alpha/beta-Hydrolases superfamily protein | chr1:9028656-9031402 REVERSE LENGTH=476	3	2	0	0	0	0	0	0	0	0	0
AT3G22110.1	|PAC1 | 20S proteasome alpha subunit C1 | chr3:7792819-7793571 REVERSE LENGTH=250	3	5	0	0	4	0	2	2	0	1	0
AT1G48520.1	|GATB | GLU-ADT subunit B | chr1:17940185-17942540 FORWARD LENGTH=550	3	13	9	1	8	4	0	2	0	0	0
AT4G00330.1	|CRCK2 | calmodulin-binding receptor-like cytoplasmic ki0se 2 | chr4:142787-144427 REVERSE LENGTH=411	3	4	4	0	2	0	1	0	0	0	0
AT2G25080.1	|ATGPX1, GPX1 | glutathione peroxidase 1 | chr2:10668134-10669828 FORWARD LENGTH=236	3	9	1	0	11	2	0	16	0	0	1
AT4G30580.1	|ATS2, EMB1995, LPAT1 | Phospholipid/glycerol acyltransferase family protein | chr4:14932515-14934489 REVERSE LENGTH=356	3	6	0	0	0	0	0	0	0	0	0
AT2G37230.1	| | Tetratricopeptide repeat (TPR)-like superfamily protein | chr2:15637177-15639450 REVERSE LENGTH=757	3	2	2	1	1	0	6	2	1	6	0
ATMG00070.1	|0D9 | 0DH dehydroge0se subunit 9 | chrM:23663-24235 REVERSE LENGTH=190	3	8	3	0	7	0	2	7	0	2	0
AT1G29370.1	| | Ki0se-related protein of unknown function (DUF1296) | chr1:10278080-10283024 REVERSE LENGTH=831	3	1	0	0	0	0	0	0	0	0	0
AT5G64090.1	| | FUNCTIONS IN: molecular_function unknown; INVOLVED IN: biological_process unknown; LOCATED IN: plasma membrane; EXPRESSED IN: 23 plant structures; EXPRESSED DURING: 13 growth stages; CONTAINS InterPro DOMAIN/s: Hyccin (InterPro:IPR0186	3	4	1	0	4	0	0	1	0	0	0
AT5G23890.1	| | LOCATED IN: mitochondrion, chloroplast thylakoid membrane, chloroplast, plastid, chloroplast envelope; EXPRESSED IN: 24 plant structures; EXPRESSED DURING: 14 growth stages; CONTAINS InterPro DOMAIN/s: S-layer homology domain (InterPro	3	3	2	0	0	0	1	0	1	0	0
AT2G47390.1	| | Prolyl oligopeptidase family protein | chr2:19442278-19446253 REVERSE LENGTH=961	3	10	11	0	8	6	0	0	2	0	0
AT5G45680.1	|ATFKBP13, FKBP13 | FK506-binding protein 13 | chr5:18530894-18532128 FORWARD LENGTH=208	3	10	5	0	16	5	1	10	0	2	0
AT5G12940.1	| | Leucine-rich repeat (LRR) family protein | chr5:4087782-4088897 FORWARD LENGTH=371	3	0	2	0	5	5	0	4	0	4	0
AT4G39090.1	|RD19, RD19A | Papain family cysteine protease | chr4:18215826-18217326 REVERSE LENGTH=368	3	1	0	0	0	0	0	0	0	0	0
AT1G08640.1	|CJD1 | Chloroplast J-like domain 1 | chr1:2748714-2751209 REVERSE LENGTH=294	3	3	2	0	0	2	0	2	0	0	0
AT1G21500.1	| | unknown protein; Has 29 Blast hits to 29 proteins in 12 species: Archae - 0; Bacteria - 0; Metazoa - 0; Fungi - 2; Plants - 27; Viruses - 0; Other Eukaryotes - 0 (source: NCBI BLink). | chr1:7530047-7530954 REVERSE LENGTH=126	3	7	1	0	4	2	2	6	0	0	0
AT1G64900.1	|CYP89A2, CYP89 | cytochrome P450, family 89, subfamily A, polypeptide 2 | chr1:24113283-24114803 FORWARD LENGTH=506	3	7	3	1	0	0	0	1	0	0	0
AT5G50950.2	|FUM2 | FUMARASE 2 | chr5:20729687-20733636 FORWARD LENGTH=499	3	13	7	2	9	3	0	4	0	0	0
AT3G12345.1	| | unknown protein; LOCATED IN: chloroplast; Has 35333 Blast hits to 34131 proteins in 2444 species: Archae - 798; Bacteria - 22429; Metazoa - 974; Fungi - 991; Plants - 531; Viruses - 0; Other Eukaryotes - 9610 (source: NCBI BLink). | chr3:3930333-3930893 REVERSE LENGTH=186	3	5	3	1	3	0	0	5	0	0	0
AT2G24820.1	|TIC55-II | translocon at the inner envelope membrane of chloroplasts 55-II | chr2:10575038-10576829 FORWARD LENGTH=539	3	4	7	0	5	8	0	2	0	1	0
AT2G42500.1	|PP2A-3 | protein phosphatase 2A-3 | chr2:17698099-17701226 REVERSE LENGTH=313	3	4	0	0	3	0	0	1	0	0	0
AT1G08480.1	| | unknown protein; FUNCTIONS IN: molecular_function unknown; INVOLVED IN: biological_process unknown; LOCATED IN: mitochondrion, plasma membrane, plastid, vacuole; EXPRESSED IN: 27 plant structures; EXPRESSED DURING: 15 growth stages; Has 39 Blast hits to 39 proteins in 13 species: Archae - 0; Bacteria - 0; Metazoa - 0; Fungi - 0; Plants - 39; Viruses - 0; Other Eukaryotes - 0 (source: NCBI BLi…	3	2	3	0	1	0	0	2	0	0	0
AT2G20630.1	|PIA1 | PP2C induced by AVRRPM1 | chr2:8897826-8899648 REVERSE LENGTH=279	3	2	0	0	9	0	0	0	0	0	0
AT2G35790.1	| | unknown protein; CONTAINS InterPro DOMAIN/s: Protein of unknown function DUF1301 (InterPro:IPR009724); Has 116 Blast hits to 116 proteins in 49 species: Archae - 0; Bacteria - 0; Metazoa - 53; Fungi - 6; Plants - 49; Viruses - 0; Other Eukaryotes - 8 (source: NCBI BLink). | chr2:15040735-15041976 FORWARD LENGTH=238	3	5	0	0	0	0	1	0	0	2	1
AT3G16530.1	| | Legume lectin family protein | chr3:5624586-5625416 REVERSE LENGTH=276	3	0	0	0	2	2	1	0	0	2	0
AT4G23670.1	| | Polyketide cyclase/dehydrase and lipid transport superfamily protein | chr4:12332846-12333656 REVERSE LENGTH=151	3	12	3	0	10	4	2	22	0	4	1
AT1G15290.1	| | Tetratricopeptide repeat (TPR)-like superfamily protein | chr1:5257327-5264814 REVERSE LENGTH=1608	3	5	2	1	0	1	2	1	0	3	0
AT1G54220.1 (+1)	| | Dihydrolipoamide acetyltransferase, long form protein | chr1:20246460-20250208 REVERSE LENGTH=539	3	1	4	0	0	6	1	0	0	2	0
AT1G10670.1 (+2)	|ACLA-1 | ATP-citrate lyase A-1 | chr1:3535787-3538098 FORWARD LENGTH=423	3	6	6	0	0	0	0	5	0	0	0
AT3G27960.1	| | Tetratricopeptide repeat (TPR)-like superfamily protein | chr3:10380513-10382593 REVERSE LENGTH=663	3	1	2	0	0	0	1	1	0	1	0
AT1G21130.1	| | O-methyltransferase family protein | chr1:7399170-7400470 REVERSE LENGTH=373	3	2	2	0	0	1	2	0	0	0	0
AT1G21170.1	|SEC5B | Exocyst complex component SEC5 | chr1:7413050-7419411 FORWARD LENGTH=1090	3	0	0	1	3	0	0	0	1	0	0
AT5G57020.1	|NMT1, ATNMT1 | myristoyl-CoA:protein N-myristoyltransferase | chr5:23075451-23076755 FORWARD LENGTH=434	3	1	3	0	0	0	0	0	0	0	0
AT3G60600.1	|VAP27-1, VAP, (AT)VAP, VAP27 | vesicle associated protein | chr3:22400537-22402408 FORWARD LENGTH=256	3	3	0	0	0	0	0	0	0	0	0
AT2G47510.1 (+1)	|FUM1 | fumarase 1 | chr2:19498614-19502020 FORWARD LENGTH=492	3	14	0	0	12	10	0	7	0	0	0
AT4G26070.2 (+1)	|MEK1, NMAPKK, ATMEK1, MKK1 | MAP ki0se/ ERK ki0se 1 | chr4:13217797-13219695 FORWARD LENGTH=354	3	0	2	0	0	0	0	0	0	1	0
AT1G50360.1	|VIIIA, ATVIIIA | P-loop containing nucleoside triphosphate hydrolases superfamily protein | chr1:18650688-18657106 FORWARD LENGTH=1153	3	0	2	0	0	2	0	0	0	0	2
AT4G17040.1	|CLPR4 | CLP protease R subunit 4 | chr4:9586740-9589297 REVERSE LENGTH=305	2	17	8	0	6	2	2	6	0	0	0
AT5G16300.1	| | Vps51/Vps67 family (components of vesicular transport) protein | chr5:5338119-5342186 FORWARD LENGTH=1068	2	4	0	0	0	0	0	0	0	1	0
AT1G31410.1	| | putrescine-binding periplasmic protein-related | chr1:11247094-11249345 REVERSE LENGTH=524	2	5	1	0	0	0	0	1	0	0	0
AT4G27060.1	|TOR1, SPR2, CN | ARM repeat superfamily protein | chr4:13581581-13585070 REVERSE LENGTH=864	2	4	0	0	1	0	0	1	0	0	0
AT2G41740.1	|VLN2, ATVLN2 | villin 2 | chr2:17410962-17416878 REVERSE LENGTH=976	2	6	3	0	0	5	0	0	0	0	0
AT4G27740.1	| | Yippee family putative zinc-binding protein | chr4:13839148-13839616 FORWARD LENGTH=105	2	1	0	0	1	1	0	3	0	2	0
AT1G26630.1	|FBR12, ATELF5A-2, ELF5A-2 | Eukaryotic translation initiation factor 5A-1 (eIF-5A 1) protein | chr1:9205968-9207098 FORWARD LENGTH=159	2	10	2	0	5	2	0	5	0	1	0
AT4G01210.1	| | glycosyl transferase family 1 protein | chr4:507738-512362 REVERSE LENGTH=1031	2	0	1	1	0	0	0	0	0	0	0
AT3G51460.1	|RHD4 | Phosphoinositide phosphatase family protein | chr3:19093007-19097142 FORWARD LENGTH=597	2	8	1	0	0	0	0	0	0	0	0
AT4G25900.1	| | Galactose mutarotase-like superfamily protein | chr4:13161487-13163397 FORWARD LENGTH=318	2	0	0	0	0	0	0	1	0	0	0
AT2G47840.1	| | Uncharacterised conserved protein ycf60 | chr2:19594331-19594957 REVERSE LENGTH=208	2	5	2	0	0	1	0	0	0	0	0
AT5G08740.1	|NDC1 | 0D(P)H dehydroge0se C1 | chr5:2848752-2851323 REVERSE LENGTH=519	2	7	0	0	0	1	0	0	0	0	0
AT4G34620.1	|SSR16 | small subunit ribosomal protein 16 | chr4:16535084-16536092 REVERSE LENGTH=113	2	3	6	0	3	2	2	4	0	5	1
AT2G05170.1	|ATVPS11, VPS11 | vacuolar protein sorting 11 | chr2:1870020-1873278 FORWARD LENGTH=932	2	0	2	0	0	0	0	0	0	0	0
AT4G35000.1	|APX3 | ascorbate peroxidase 3 | chr4:16665007-16667541 REVERSE LENGTH=287	2	0	0	0	0	7	0	0	0	3	0
AT5G45390.1	|CLPP4, NCLPP4 | CLP protease P4 | chr5:18396351-18397586 FORWARD LENGTH=292	2	28	3	0	3	0	0	5	0	0	0
AT1G63770.5	| | Peptidase M1 family protein | chr1:23657791-23664243 REVERSE LENGTH=1013	2	7	10	0	3	5	0	0	0	0	1
AT5G61910.4	| | DCD (Development and Cell Death) domain protein | chr5:24855908-24863729 REVERSE LENGTH=1346	2	8	2	0	0	0	0	0	1	0	0
AT1G02205.3	|CER1 | Fatty acid hydroxylase superfamily | chr1:418818-422154 FORWARD LENGTH=630	2	3	3	0	0	1	0	1	0	0	0
AT2G14610.1	|PR1, PR 1, ATPR1 | pathogenesis-related gene 1 | chr2:6241944-6242429 REVERSE LENGTH=161	2	1	6	1	4	3	0	0	0	0	0
AT1G80360.1	| | Pyridoxal phosphate (PLP)-dependent transferases superfamily protein | chr1:30208736-30210643 REVERSE LENGTH=394	2	0	1	0	0	0	0	0	0	0	1
AT5G08180.1 (+1)	| | Ribosomal protein L7Ae/L30e/S12e/Gadd45 family protein | chr5:2631843-2633374 REVERSE LENGTH=156	2	2	0	0	1	0	0	1	0	0	0
AT3G43980.1 (+2)	| | Ribosomal protein S14p/S29e family protein | chr3:15778555-15779235 REVERSE LENGTH=56	2	0	2	0	0	0	0	0	0	6	0
AT2G45540.1	| | WD-40 repeat family protein / beige-related | chr2:18757881-18772229 REVERSE LENGTH=2946	2	4	2	0	0	0	0	0	1	0	0
AT2G31040.1	| | ATP synthase protein I -related | chr2:13209094-13211012 REVERSE LENGTH=350	2	9	0	0	0	1	0	0	0	0	0
AT2G25870.1	| | haloacid dehaloge0se-like hydrolase family protein | chr2:11031159-11034302 FORWARD LENGTH=584	2	7	3	0	0	0	0	0	0	1	0
AT1G50200.1	|ALATS, ACD | Alanyl-tR0 synthetase | chr1:18591429-18598311 REVERSE LENGTH=1003	2	1	6	0	4	9	0	2	0	1	0
AT3G06580.1	|GAL1, GALK | Mevalo0te/galactoki0se family protein | chr3:2049141-2051867 REVERSE LENGTH=496	2	12	6	0	4	3	1	2	0	0	0
AT1G56450.1	|PBG1 | 20S proteasome beta subunit G1 | chr1:21141970-21144186 FORWARD LENGTH=246	2	6	2	0	6	1	1	2	0	2	0
AT4G02530.1	| | chloroplast thylakoid lumen protein | chr4:1112335-1114005 REVERSE LENGTH=216	2	2	2	0	5	0	0	2	0	2	0
AT1G77490.1	|TAPX | thylakoidal ascorbate peroxidase | chr1:29117688-29120046 FORWARD LENGTH=426	2	2	1	1	0	3	0	0	0	3	1
AT1G24360.1	| | 0D(P)-binding Rossmann-fold superfamily protein | chr1:8640820-8643283 FORWARD LENGTH=319	2	2	0	0	0	1	0	4	0	0	0
AT4G30720.1	| | FAD/0D(P)-binding oxidoreductase family protein | chr4:14972212-14975461 REVERSE LENGTH=707	2	2	0	0	0	0	0	1	0	0	1
AT5G09650.1	|AtPPa6, PPa6 | pyrophosphorylase 6 | chr5:2991331-2993117 REVERSE LENGTH=300	2	2	2	0	11	4	0	6	1	0	0
AT3G22200.1	|POP2, GABA-T, HER1 | Pyridoxal phosphate (PLP)-dependent transferases superfamily protein | chr3:7835286-7838863 FORWARD LENGTH=504	2	7	5	0	7	7	0	4	0	0	0
AT5G60980.2	| | Nuclear transport factor 2 (NTF2) family protein with R0 binding (RRM-RBD-RNP motifs) domain | chr5:24543988-24546027 FORWARD LENGTH=460	2	1	0	0	0	0	0	0	0	1	0
AT2G41475.1	| | Embryo-specific protein 3, (ATS3) | chr2:17295259-17296329 REVERSE LENGTH=179	2	2	3	0	5	0	2	13	0	2	0
AT5G47010.1	|UPF1, LBA1, ATUPF1 | R0 helicase, putative | chr5:19072009-19078856 FORWARD LENGTH=1254	2	3	0	0	0	0	0	0	0	0	0
AT1G71410.1	| | ARM repeat superfamily protein | chr1:26913070-26917515 REVERSE LENGTH=909	2	4	2	0	0	1	0	0	0	1	0
AT1G64520.1	|RPN12a | regulatory particle non-ATPase 12A | chr1:23956459-23958120 FORWARD LENGTH=267	2	4	0	0	1	0	0	0	0	0	0
AT3G44100.1	| | MD-2-related lipid recognition domain-containing protein | chr3:15866162-15867273 REVERSE LENGTH=152	2	0	2	0	1	0	0	2	0	0	0
AT1G27450.3	|APT1 | adenine phosphoribosyl transferase 1 | chr1:9532042-9533807 FORWARD LENGTH=284	2	10	0	0	2	0	0	3	0	0	0
AT1G30440.1	| | Phototropic-responsive NPH3 family protein | chr1:10759475-10762199 FORWARD LENGTH=665	2	7	0	0	3	0	0	0	0	1	0
AT1G10430.1	|PP2A-2 | protein phosphatase 2A-2 | chr1:3428705-3430437 REVERSE LENGTH=306	2	2	0	0	0	0	0	0	0	0	0
AT4G32590.4	| | 2Fe-2S ferredoxin-like superfamily protein | chr4:15721417-15722781 FORWARD LENGTH=176	2	4	1	0	2	0	1	0	0	1	0
AT5G16710.1	|DHAR3 | dehydroascorbate reductase 1 | chr5:5483312-5484926 FORWARD LENGTH=258	2	7	0	0	8	1	0	9	0	1	0
AT1G24020.1 (+1)	|MLP423 | MLP-like protein 423 | chr1:8500653-8501458 REVERSE LENGTH=155	2	11	6	0	6	6	1	8	0	3	0
AT3G22330.1	|PMH2, ATRH53 | putative mitochondrial R0 helicase 2 | chr3:7892641-7895145 FORWARD LENGTH=616	2	0	0	0	1	0	0	1	0	1	1
AT4G11850.1	|PLDGAMMA1, MEE54 | phospholipase D gamma 1 | chr4:7129352-7132937 REVERSE LENGTH=858	2	2	0	0	2	0	1	0	0	0	2
AT5G63400.1	|ADK1 | adenylate ki0se 1 | chr5:25393274-25394817 REVERSE LENGTH=246	2	5	1	0	0	0	0	2	0	2	0
AT3G19810.1	| | Protein of unknown function (DUF177) | chr3:6877756-6878812 REVERSE LENGTH=321	2	3	0	0	0	0	0	0	0	0	0
AT3G23490.1	|CYN | cya0se | chr3:8423238-8424415 REVERSE LENGTH=168	2	2	0	0	0	0	1	0	0	3	0
AT5G57460.1	| | unknown protein; FUNCTIONS IN: molecular_function unknown; INVOLVED IN: biological_process unknown; LOCATED IN: plasma membrane, chloroplast; EXPRESSED IN: 23 plant structures; EXPRESSED DURING: 13 growth stages; Has 166 Blast hits to 166 proteins in 41 species: Archae - 0; Bacteria - 0; Metazoa - 112; Fungi - 4; Plants - 36; Viruses - 0; Other Eukaryotes - 14 (source: NCBI BLink). | chr5:232…	2	1	0	0	2	0	1	0	0	0	0
AT3G15680.1	| | Ran BP2/NZF zinc finger-like superfamily protein | chr3:5315437-5316048 FORWARD LENGTH=164	2	4	0	0	0	0	0	0	0	1	0
AT3G57560.1	|0GK | N-acetyl-l-glutamate ki0se | chr3:21311164-21312207 REVERSE LENGTH=347	2	2	0	0	1	2	0	0	0	0	0
AT3G13750.1	|BGAL1 | beta galactosidase 1 | chr3:4511192-4515756 FORWARD LENGTH=847	2	7	0	0	0	0	0	4	0	0	0
AT2G16640.1	|ATTOC132, TOC132 | multimeric translocon complex in the outer envelope membrane 132 | chr2:7211489-7215109 REVERSE LENGTH=1206	2	1	1	0	1	1	0	1	0	0	0
AT5G10470.1	|KCA1, KAC1 | kinesin like protein for actin based chloroplast movement 1 | chr5:3290121-3297248 REVERSE LENGTH=1273	2	4	4	0	1	2	0	0	0	1	0
AT5G36700.1 (+5)	|ATPGLP1, PGLP1 | 2-phosphoglycolate phosphatase 1 | chr5:14421929-14424430 REVERSE LENGTH=362	2	4	5	0	7	6	0	6	0	2	0
AT1G04640.1 (+1)	|LIP2 | lipoyltransferase 2 | chr1:1292541-1293248 FORWARD LENGTH=235	2	1	1	0	7	0	0	2	0	0	0
AT5G45420.1	| | Duplicated homeodomain-like superfamily protein | chr5:18405668-18406597 REVERSE LENGTH=309	2	0	1	0	0	0	0	0	0	0	0
AT5G10450.4	|GRF6 | G-box regulating factor 6 | chr5:3284476-3286261 REVERSE LENGTH=273	2	20	8	0	10	2	0	10	1	1	0
AT1G52040.1	|MBP1, ATMBP | myrosi0se-binding protein 1 | chr1:19350595-19352578 REVERSE LENGTH=462	2	0	0	0	0	0	0	13	0	0	0
AT5G35590.1	|PAA1 | proteasome alpha subunit A1 | chr5:13765417-13767768 REVERSE LENGTH=246	2	9	5	0	0	1	0	2	0	0	0
AT3G63250.1	|HMT-2, ATHMT-2, HMT2 | homocysteine methyltransferase 2 | chr3:23370575-23372587 REVERSE LENGTH=333	2	4	0	0	0	0	0	0	0	0	0
AT1G06220.1 (+1)	|MEE5, CLO, GFA1 | Ribosomal protein S5/Elongation factor G/III/V family protein | chr1:1900524-1904583 FORWARD LENGTH=987	2	0	0	0	0	0	0	0	1	0	0
AT1G04680.1	| | Pectin lyase-like superfamily protein | chr1:1304052-1307780 REVERSE LENGTH=431	2	0	0	0	0	0	0	1	1	2	0
AT3G50000.1	|CKA2, ATCKA2 | casein ki0se II, alpha chain 2 | chr3:18534487-18536743 FORWARD LENGTH=403	2	0	0	0	2	0	0	0	0	0	0
AT4G30440.1	|GAE1 | UDP-D-glucuro0te 4-epimerase 1 | chr4:14881976-14883265 REVERSE LENGTH=429	2	0	1	0	0	0	0	0	0	0	0
AT3G55330.1	|PPL1 | PsbP-like protein 1 | chr3:20514031-20515275 REVERSE LENGTH=230	2	3	1	0	5	3	0	2	0	1	0
AT3G55430.1	| | O-Glycosyl hydrolases family 17 protein | chr3:20549806-20552004 REVERSE LENGTH=449	2	0	1	0	0	0	0	0	0	0	0
AT5G53140.1	| | Protein phosphatase 2C family protein | chr5:21549228-21552132 FORWARD LENGTH=420	2	1	4	0	0	1	0	0	0	0	0
AT5G13030.1	| | unknown protein; FUNCTIONS IN: molecular_function unknown; INVOLVED IN: biological_process unknown; LOCATED IN: chloroplast; EXPRESSED IN: 23 plant structures; EXPRESSED DURING: 13 growth stages; CONTAINS InterPro DOMAIN/s: Uncharacterised protein family UPF0061 (InterPro:IPR003846); Has 5046 Blast hits to 4997 proteins in 1211 species: Archae - 8; Bacteria - 2327; Metazoa - 120; Fungi - 134;…	2	7	4	0	19	7	0	3	0	0	0
AT5G25265.1	| | unknown protein; FUNCTIONS IN: molecular_function unknown; INVOLVED IN: biological_process unknown; LOCATED IN: plasma membrane, membrane; EXPRESSED IN: cultured cell, leaf; BEST Arabidopsis thalia0 protein match is: unknown protein (	2	1	3	1	0	1	0	0	0	1	0
AT5G13450.1	|ATP5 | delta subunit of Mt ATP synthase | chr5:4310558-4311941 REVERSE LENGTH=238	2	5	1	0	1	2	1	3	0	2	0
AT4G31985.1	| | Ribosomal protein L39 family protein | chr4:15469931-15470366 FORWARD LENGTH=51	2	1	0	0	1	1	0	2	0	7	0
AT2G30490.1	|ATC4H, C4H, CYP73A5, REF3 | cin0mate-4-hydroxylase | chr2:12993861-12995683 REVERSE LENGTH=505	2	7	0	0	2	0	0	0	0	0	0
AT2G14110.1	| | Haloacid dehaloge0se-like hydrolase (HAD) superfamily protein | chr2:5952005-5953002 FORWARD LENGTH=190	2	0	4	0	35	4	2	8	0	4	2
AT2G45820.1	| | Remorin family protein | chr2:18863147-18864576 REVERSE LENGTH=190	2	4	1	0	2	0	0	0	1	2	0
AT1G35580.1 (+1)	|CINV1 | cytosolic invertase 1 | chr1:13122460-13124808 REVERSE LENGTH=551	2	2	0	0	2	0	0	0	0	0	0
AT5G58710.1	|ROC7 | rotamase CYP 7 | chr5:23717840-23719495 FORWARD LENGTH=204	2	5	1	0	7	5	0	2	0	2	0
AT2G29990.1	|NDA2 | alter0tive 0D(P)H dehydroge0se 2 | chr2:12793562-12795913 REVERSE LENGTH=508	2	0	3	0	0	0	0	2	0	0	0
AT1G80930.1	| | MIF4G domain-containing protein / MA3 domain-containing protein | chr1:30405774-30409499 REVERSE LENGTH=900	2	0	0	0	0	1	1	0	0	1	0
AT2G35370.1	|GDCH | glycine decarboxylase complex H | chr2:14891239-14892050 FORWARD LENGTH=165	2	7	2	0	9	1	0	10	0	1	0
AT1G03680.1	|ATHM1, TRX-M1, ATM1, THM1 | thioredoxin M-type 1 | chr1:916990-917865 REVERSE LENGTH=179	2	5	8	0	3	1	1	9	0	2	0
AT3G10060.1	| | FKBP-like peptidyl-prolyl cis-trans isomerase family protein | chr3:3102291-3103801 FORWARD LENGTH=230	2	4	7	1	1	5	1	0	0	4	0
AT5G08050.1	| | Protein of unknown function (DUF1118) | chr5:2578418-2578964 FORWARD LENGTH=158	2	5	0	0	4	1	0	3	0	2	0
AT3G15660.1 (+1)	|ATGRX4, GRX4 | glutaredoxin 4 | chr3:5308134-5309383 REVERSE LENGTH=169	2	7	2	0	2	2	0	0	0	1	0
AT3G63540.1	| | Mog1/PsbP/DUF1795-like photosystem II reaction center PsbP family protein | chr3:23459372-23459803 REVERSE LENGTH=143	2	2	0	0	5	0	0	2	0	0	0
AT1G42960.1	| | expressed protein localized to the inner membrane of the chloroplast. | chr1:16125863-16127080 FORWARD LENGTH=168	2	3	0	0	0	0	0	0	0	2	0
AT3G51660.1	| | Tautomerase/MIF superfamily protein | chr3:19164229-19165076 REVERSE LENGTH=112	2	0	0	0	0	0	0	0	0	0	0
AT3G60740.1	|TTN1, EMB133, TFC D, CHO | ARM repeat superfamily protein | chr3:22447385-22453325 REVERSE LENGTH=1254	2	3	0	0	0	0	1	0	0	0	0
AT2G41680.1	|NTRC | 0DPH-dependent thioredoxin reductase C | chr2:17376349-17379028 REVERSE LENGTH=529	2	20	4	0	18	6	0	14	0	1	0
AT1G01510.1	|AN | 0D(P)-binding Rossmann-fold superfamily protein | chr1:187235-189836 FORWARD LENGTH=636	2	4	1	0	6	2	0	1	0	0	0
AT1G18450.1	|ATARP4, ARP4 | actin-related protein 4 | chr1:6348199-6351766 FORWARD LENGTH=441	2	0	3	0	1	2	0	0	0	2	1
AT3G07700.1 (+2)	| | Protein ki0se superfamily protein | chr3:2459696-2463241 REVERSE LENGTH=695	2	4	6	1	0	1	0	0	1	0	0
AT3G57890.1 (+1)	| | Tubulin binding cofactor C domain-containing protein | chr3:21438271-21441695 FORWARD LENGTH=573	2	7	1	0	5	1	0	4	0	0	0
AT5G34850.1	|ATPAP26, PAP26 | purple acid phosphatase 26 | chr5:13108475-13111217 REVERSE LENGTH=475	2	1	2	1	2	3	0	0	0	0	0
AT5G25120.1	|CYP71B11 | ytochrome p450, family 71, subfamily B, polypeptide 11 | chr5:8662851-8664432 FORWARD LENGTH=496	2	2	2	0	0	0	0	0	0	1	1
AT5G14420.1 (+3)	|RGLG2 | RING domain ligase2 | chr5:4648355-4650563 REVERSE LENGTH=468	2	6	1	0	0	0	0	2	0	0	0
AT3G26618.1	|ERF1-3 | eukaryotic release factor 1-3 | chr3:9788854-9790161 FORWARD LENGTH=435	2	0	0	0	0	0	0	0	0	0	0
AT2G43970.1	| | R0-binding protein | chr2:18205535-18208031 REVERSE LENGTH=545	2	2	0	0	2	0	0	0	0	0	0
AT3G21630.1	|CERK1, LYSM RLK1 | chitin elicitor receptor ki0se 1 | chr3:7615543-7618530 REVERSE LENGTH=617	2	0	0	0	0	0	0	0	0	0	0
AT3G05970.1	|LACS6, ATLACS6 | long-chain acyl-CoA synthetase 6 | chr3:1786510-1791746 REVERSE LENGTH=701	2	6	1	0	2	0	0	4	0	0	0
AT3G62020.1	|GLP10 | germin-like protein 10 | chr3:22971443-22972192 REVERSE LENGTH=220	2	0	0	0	0	0	0	0	0	0	0
AT2G03820.1	| | nonsense-mediated mR0 decay NMD3 family protein | chr2:1165149-1166699 REVERSE LENGTH=516	2	2	5	0	0	0	0	0	0	0	1
AT2G04780.1 (+1)	|FLA7 | FASCICLIN-like arabinoogalactan 7 | chr2:1677488-1678252 FORWARD LENGTH=254	2	1	0	0	1	0	0	0	0	8	0
AT3G50590.1	| | Transducin/WD40 repeat-like superfamily protein | chr3:18771292-18779220 FORWARD LENGTH=1614	2	0	0	0	1	0	1	2	0	2	0
AT2G33120.1	|SAR1, VAMP722, ATVAMP722 | sy0ptobrevin-related protein 1 | chr2:14043785-14045337 REVERSE LENGTH=221	2	5	1	0	1	0	0	0	0	0	0
AT3G24180.1 (+1)	| | Beta-glucosidase, GBA2 type family protein | chr3:8735011-8741147 REVERSE LENGTH=950	2	0	1	0	0	0	0	0	0	0	0
AT5G26830.1	| | Threonyl-tR0 synthetase | chr5:9437351-9441568 FORWARD LENGTH=709	2	11	3	0	5	4	0	1	0	0	0
AT4G01370.1	|ATMPK4, MPK4 | MAP ki0se 4 | chr4:567219-568889 FORWARD LENGTH=376	2	2	0	0	10	4	0	2	0	0	0
AT3G15356.1	| | Legume lectin family protein | chr3:5174603-5175418 REVERSE LENGTH=271	2	0	0	0	4	0	0	2	0	0	0
AT5G40370.1	| | Glutaredoxin family protein | chr5:16147826-16149052 REVERSE LENGTH=111	2	4	2	0	10	4	0	0	0	0	0
AT5G03910.1	|ATATH12, ATH12 | ABC2 homolog 12 | chr5:1054313-1057105 REVERSE LENGTH=634	2	5	3	0	0	0	0	0	0	0	0
AT2G40660.1	| | Nucleic acid-binding, OB-fold-like protein | chr2:16966011-16968866 FORWARD LENGTH=389	2	6	2	0	0	0	0	0	0	0	0
AT5G64260.1	|EXL2 | EXORDIUM like 2 | chr5:25703980-25704897 FORWARD LENGTH=305	2	0	0	0	0	0	2	4	1	2	0
AT1G48610.1	| | AT hook motif-containing protein | chr1:17971027-17972798 REVERSE LENGTH=212	2	1	0	0	0	0	2	0	0	7	0
AT3G58750.1	|CSY2 | citrate synthase 2 | chr3:21724564-21727458 REVERSE LENGTH=514	2	4	7	0	0	1	0	5	0	0	0
AT1G55480.1	|ZKT | protein containing PDZ domain, a K-box domain, and a TPR region | chr1:20713822-20715351 FORWARD LENGTH=335	2	0	3	0	3	3	0	0	0	7	0
AT2G05830.1	| | 0gB/RpiA/CoA transferase-like superfamily protein | chr2:2229759-2231839 FORWARD LENGTH=374	2	2	1	0	0	1	0	0	0	0	1
AT2G41040.1	| | S-adenosyl-L-methionine-dependent methyltransferases superfamily protein | chr2:17121499-17123064 FORWARD LENGTH=352	2	7	1	0	0	0	0	0	0	0	0
AT5G54180.1	|PTAC15 | plastid transcriptio0lly active 15 | chr5:21988544-21990183 FORWARD LENGTH=500	2	5	1	0	0	0	0	0	0	0	0
AT1G16470.1 (+1)	|PAB1 | proteasome subunit PAB1 | chr1:5623122-5625439 FORWARD LENGTH=235	2	4	0	0	5	0	2	6	0	0	0
AT5G04280.1	| | R0-binding (RRM/RBD/RNP motifs) family protein with retrovirus zinc finger-like domain | chr5:1192461-1195413 FORWARD LENGTH=310	2	1	0	1	0	0	0	1	0	1	0
AT5G11840.1	| | Protein of unknown function (DUF1230) | chr5:3813610-3814805 REVERSE LENGTH=265	2	3	0	0	0	0	0	0	0	0	0
AT1G20450.1 (+1)	|LTI29, LTI45, ERD10 | Dehydrin family protein | chr1:7088235-7089107 REVERSE LENGTH=260	2	0	0	0	2	0	0	0	0	0	0
AT5G42980.1	|ATTRX3, ATH3, ATTRXH3, TRXH3, TRX3 | thioredoxin 3 | chr5:17242772-17243718 FORWARD LENGTH=118	2	3	2	0	5	3	0	7	0	0	0
ATCG00640.1	|RPL33 | ribosomal protein L33 | chrC:67488-67688 FORWARD LENGTH=66	2	0	0	0	1	0	1	5	0	0	0
AT2G40060.1	| | Clathrin light chain protein | chr2:16726564-16728001 FORWARD LENGTH=258	2	10	0	0	1	1	0	0	0	0	0
AT3G48990.1	| | AMP-dependent synthetase and ligase family protein | chr3:18159031-18161294 REVERSE LENGTH=514	2	4	3	0	5	6	2	5	0	1	0
AT4G24350.2	| | Phosphorylase superfamily protein | chr4:12610060-12611328 FORWARD LENGTH=242	2	0	2	0	2	0	0	4	0	0	1
AT2G39470.1	|PPL2 | PsbP-like protein 2 | chr2:16476335-16477653 FORWARD LENGTH=238	2	8	4	0	7	3	0	4	0	0	0
AT3G14110.1 (+1)	|FLU | Tetratricopeptide repeat (TPR)-like superfamily protein | chr3:4676222-4677602 REVERSE LENGTH=316	2	6	1	0	0	3	3	0	0	0	1
AT1G33990.1	|ATMES14, MES14 | methyl esterase 14 | chr1:12355909-12357894 FORWARD LENGTH=348	2	0	0	0	0	1	1	0	0	0	0
AT4G36210.3	| | Protein of unknown function (DUF726) | chr4:17130354-17134302 FORWARD LENGTH=672	2	5	1	0	1	0	1	0	0	0	0
AT3G57150.1	|0P57, At0P57, CBF5, AtCBF5 | homologue of 0P57 | chr3:21154255-21155952 REVERSE LENGTH=565	2	0	0	0	1	0	0	0	0	0	0
AT3G56240.1	|CCH | copper chaperone | chr3:20863460-20864402 REVERSE LENGTH=121	2	12	2	0	9	2	0	6	0	3	0
AT1G02170.1	|LOL3, ATMCPB1, MCP1B, ATMC1, MC1 | metacaspase 1 | chr1:411883-413426 FORWARD LENGTH=367	2	8	1	0	7	3	0	3	0	0	0
AT3G10670.1	|AT0P7, 0P7 | non-intrinsic ABC protein 7 | chr3:3335325-3337304 REVERSE LENGTH=338	2	14	6	0	1	0	0	4	0	0	0
AT2G25730.1	| | unknown protein; Has 157 Blast hits to 144 proteins in 62 species: Archae - 0; Bacteria - 0; Metazoa - 101; Fungi - 0; Plants - 35; Viruses - 0; Other Eukaryotes - 21 (source: NCBI BLink). | chr2:10956751-10972729 REVERSE LENGTH=2464	2	1	3	1	2	0	0	4	0	2	1
AT5G53460.1 (+2)	|GLT1 | 0DH-dependent glutamate synthase 1 | chr5:21700518-21709629 FORWARD LENGTH=2208	2	8	1	0	1	0	0	1	0	0	1
AT4G31780.2	|MGD1, MGDA | monogalactosyl diacylglycerol synthase 1 | chr4:15374222-15376961 FORWARD LENGTH=533	2	2	1	0	1	0	0	0	0	0	1
AT2G35110.1 (+1)	|GRL, 0P1, 0PP | transcription activators | chr2:14795970-14803525 REVERSE LENGTH=1425	2	2	2	0	1	0	1	1	0	1	0
AT5G65730.1	|XTH6 | xyloglucan endotransglucosylase/hydrolase 6 | chr5:26299080-26300290 FORWARD LENGTH=292	2	2	1	0	9	0	0	11	0	0	0
AT1G18070.3	| | Translation elongation factor EF1A/initiation factor IF2gamma family protein | chr1:6214236-6218211 REVERSE LENGTH=543	2	2	0	1	0	0	0	1	0	0	0
AT5G52920.1	|PKP1, PKP-BETA1, PKP2 | plastidic pyruvate ki0se beta subunit 1 | chr5:21463680-21466612 FORWARD LENGTH=579	2	2	2	0	9	4	1	2	1	2	1
AT5G53580.1	| | 0D(P)-linked oxidoreductase superfamily protein | chr5:21765215-21766919 REVERSE LENGTH=365	2	2	2	0	0	2	0	0	0	0	0
AT3G25770.1	|AOC2 | allene oxide cyclase 2 | chr3:9406975-9407839 FORWARD LENGTH=253	2	8	3	0	2	0	0	5	0	0	0
AT5G47890.1	| | 0DH-ubiquinone oxidoreductase B8 subunit, putative | chr5:19388806-19390409 FORWARD LENGTH=97	2	2	0	0	0	0	0	0	0	0	0
AT4G22670.1	|AtHip1, HIP1, TPR11 | HSP70-interacting protein 1 | chr4:11918236-11920671 FORWARD LENGTH=441	2	0	0	0	0	1	0	0	1	2	0
AT3G48110.1	|EDD1, EDD | glycine-tR0 ligases | chr3:17763111-17770964 FORWARD LENGTH=1067	2	15	11	0	3	7	0	4	0	0	0
AT1G31730.1	| | Adaptin family protein | chr1:11359907-11363916 FORWARD LENGTH=938	2	2	5	0	3	0	0	2	0	0	0
AT3G26935.1	| | DHHC-type zinc finger family protein | chr3:9933001-9935218 REVERSE LENGTH=443	2	6	1	0	0	0	0	0	0	0	0
AT3G25230.2	|ROF1, ATFKBP62, FKBP62 | rotamase FKBP 1 | chr3:9188257-9191175 FORWARD LENGTH=562	2	0	0	0	0	3	0	1	0	0	0
AT5G02530.1 (+1)	| | R0-binding (RRM/RBD/RNP motifs) family protein | chr5:564332-565776 REVERSE LENGTH=292	2	0	0	1	0	0	1	0	0	0	0
AT5G13410.1	| | FKBP-like peptidyl-prolyl cis-trans isomerase family protein | chr5:4299830-4301706 REVERSE LENGTH=256	2	4	0	0	1	0	0	2	0	0	0
AT5G41950.1	| | Tetratricopeptide repeat (TPR)-like superfamily protein | chr5:16785825-16789360 FORWARD LENGTH=565	2	6	2	0	2	1	0	1	0	0	0
AT2G20050.1 (+1)	| | protein serine/threonine phosphatases;protein ki0ses;catalytics;cAMP-dependent protein ki0se regulators;ATP binding;protein serine/threonine phosphatases | chr2:8649779-8654193 REVERSE LENGTH=1094	2	4	0	0	0	0	0	0	0	0	0
AT1G74030.1	|ENO1 | enolase 1 | chr1:27839465-27841901 REVERSE LENGTH=477	2	0	0	0	0	0	0	0	0	0	0
AT5G17710.1 (+1)	|EMB1241 | Co-chaperone GrpE family protein | chr5:5839560-5841639 REVERSE LENGTH=324	2	2	2	0	2	2	0	3	0	4	0
AT1G61770.1	| | Chaperone D0J-domain superfamily protein | chr1:22810220-22812370 FORWARD LENGTH=300	2	0	0	0	0	0	0	0	0	0	0
AT4G09010.1	|APX4, TL29 | ascorbate peroxidase 4 | chr4:5777502-5779338 REVERSE LENGTH=349	2	10	0	0	14	2	4	4	1	0	0
AT4G02290.1	|AtGH9B13, GH9B13 | glycosyl hydrolase 9B13 | chr4:1002654-1005125 REVERSE LENGTH=516	2	0	3	0	9	5	0	7	0	0	0
AT3G24170.1 (+2)	|ATGR1, GR1 | glutathione-disulfide reductase | chr3:8729762-8734115 REVERSE LENGTH=499	1	3	3	0	1	3	0	1	0	0	0
AT4G27640.1	| | ARM repeat superfamily protein | chr4:13798013-13802976 REVERSE LENGTH=1048	1	0	0	0	5	1	0	1	0	2	0
AT1G11650.2	|ATRBP45B, RBP45B | R0-binding (RRM/RBD/RNP motifs) family protein | chr1:3914895-3917941 FORWARD LENGTH=405	1	4	0	0	3	0	0	4	0	1	0
AT2G26780.1	| | ARM repeat superfamily protein | chr2:11410125-11423598 FORWARD LENGTH=1826	1	4	0	0	0	1	0	2	0	0	0
AT1G64770.1	|NDF2, NDH45 | NDH-dependent cyclic electron flow 1 | chr1:24057549-24059415 FORWARD LENGTH=348	1	7	1	0	0	3	0	1	0	0	0
AT3G60820.2	|PBF1 | N-termi0l nucleophile aminohydrolases (Ntn hydrolases) superfamily protein | chr3:22472038-22473809 REVERSE LENGTH=223	1	5	1	0	2	1	0	6	0	2	0
AT5G13530.2	|KEG | protein ki0ses;ubiquitin-protein ligases | chr5:4345618-4354369 FORWARD LENGTH=1624	1	0	0	3	0	0	0	1	0	1	0
AT4G29010.1	|AIM1 | Enoyl-CoA hydratase/isomerase family | chr4:14297312-14302016 REVERSE LENGTH=721	1	7	1	0	3	6	0	6	0	0	0
AT4G26690.1	|SHV3, MRH5, GPDL2 | PLC-like phosphodiesterase family protein | chr4:13456793-13459890 REVERSE LENGTH=759	1	0	2	0	2	1	0	3	0	0	0
AT1G78370.1	|ATGSTU20, GSTU20 | glutathione S-transferase TAU 20 | chr1:29484428-29485204 REVERSE LENGTH=217	1	0	0	1	8	2	1	2	0	2	0
AT2G37860.3	|LCD1 | Protein of unknown function (DUF3411) | chr2:15856952-15858793 FORWARD LENGTH=432	1	2	3	0	0	0	0	0	0	0	0
AT3G53700.1	|MEE40 | Pentatricopeptide repeat (PPR) superfamily protein | chr3:19900303-19902567 FORWARD LENGTH=754	1	8	1	0	0	0	0	0	0	0	0
AT3G62550.1	| | Adenine nucleotide alpha hydrolases-like superfamily protein | chr3:23136194-23137074 FORWARD LENGTH=162	1	6	2	0	0	0	0	0	0	0	0
AT2G20610.1	|SUR1, HLS3, RTY, ALF1, RTY1 | Tyrosine transami0se family protein | chr2:8878150-8880298 REVERSE LENGTH=462	1	4	1	0	2	0	0	2	0	0	0
AT1G51660.1	|ATMKK4, MKK4, ATMEK4 | mitogen-activated protein ki0se ki0se 4 | chr1:19154575-19155675 FORWARD LENGTH=366	1	10	2	0	2	1	0	2	0	0	0
AT1G43670.1	| | Inositol monophosphatase family protein | chr1:16468184-16470347 FORWARD LENGTH=341	1	3	4	0	4	4	0	4	0	2	0
AT5G51010.1	| | Rubredoxin-like superfamily protein | chr5:20744615-20745344 FORWARD LENGTH=154	1	3	0	0	0	0	0	0	0	1	0
AT3G02880.1	| | Leucine-rich repeat protein ki0se family protein | chr3:634819-636982 FORWARD LENGTH=627	1	5	2	0	3	0	0	0	0	0	0
AT1G51110.1	| | Plastid-lipid associated protein PAP / fibrillin family protein | chr1:18935380-18937484 FORWARD LENGTH=409	1	2	2	0	2	4	0	0	0	0	0
AT2G05840.1	|PAA2 | 20S proteasome subunit PAA2 | chr2:2234226-2236053 FORWARD LENGTH=246	1	14	2	0	5	0	0	1	0	0	1
AT1G56050.1	| | GTP-binding protein-related | chr1:20963793-20966181 FORWARD LENGTH=421	1	8	3	0	8	3	0	1	0	0	0
AT3G08740.1	| | elongation factor P (EF-P) family protein | chr3:2654788-2656154 REVERSE LENGTH=236	1	5	0	0	3	0	0	10	0	0	0
AT3G24570.1	| | Peroxisomal membrane 22 kDa (Mpv17/PMP22) family protein | chr3:8966675-8968530 REVERSE LENGTH=235	1	8	0	1	0	1	0	0	0	0	0
AT1G32220.1	| | 0D(P)-binding Rossmann-fold superfamily protein | chr1:11608038-11609591 FORWARD LENGTH=296	1	7	0	0	0	0	0	0	0	0	0
AT5G42740.1	| | Sugar isomerase (SIS) family protein | chr5:17136080-17140622 FORWARD LENGTH=560	1	1	7	0	0	3	1	0	0	1	0
AT5G24710.1	| | Transducin/WD40 repeat-like superfamily protein | chr5:8459148-8467920 REVERSE LENGTH=1377	1	2	2	0	0	0	0	2	1	0	0
AT4G39850.2	|PXA1 | peroxisomal ABC transporter 1 | chr4:18489220-18496762 FORWARD LENGTH=1338	1	0	0	0	0	0	0	0	0	0	0
AT3G18035.1	|HON4 | winged-helix D0-binding transcription factor family protein | chr3:6169384-6171558 REVERSE LENGTH=480	1	0	0	0	0	0	0	0	0	2	0
AT1G66970.1	|SVL2 | SHV3-like 2 | chr1:24992746-24996005 REVERSE LENGTH=763	1	0	9	0	4	6	2	4	0	1	0
AT4G27700.1	| | Rhodanese/Cell cycle control phosphatase superfamily protein | chr4:13826541-13827673 REVERSE LENGTH=224	1	24	2	0	3	2	2	0	0	1	0
AT5G03455.1	|CDC25, ARATH;CDC25, ACR2 | Rhodanese/Cell cycle control phosphatase superfamily protein | chr5:862592-863949 FORWARD LENGTH=146	1	5	2	0	1	0	0	0	0	0	0
AT4G01900.1	|PII, GLB1 | GLNB1 homolog | chr4:821736-823294 FORWARD LENGTH=196	1	0	3	0	2	1	0	2	0	2	0
AT4G08520.1	| | S0RE-like superfamily protein | chr4:5417887-5420295 FORWARD LENGTH=181	1	5	0	0	3	0	0	0	0	0	0
AT3G56140.1	| | Protein of unknown function (DUF399 and DUF3411) | chr3:20829407-20832669 FORWARD LENGTH=745	1	2	1	0	0	0	0	0	0	0	0
AT1G47260.1	|APFI, GAMMA CA2 | gamma carbonic anhydrase 2 | chr1:17321384-17323347 REVERSE LENGTH=278	1	6	2	0	1	3	0	2	0	2	0
AT5G60600.1	|GCPE, ISPG, CSB3, CLB4, HDS | 4-hydroxy-3-methylbut-2-enyl diphosphate synthase | chr5:24359447-24363274 FORWARD LENGTH=741	1	21	6	0	11	11	3	10	0	2	0
AT1G74640.1	| | alpha/beta-Hydrolases superfamily protein | chr1:28032849-28034659 FORWARD LENGTH=370	1	5	4	0	0	0	0	0	0	0	0
AT1G35620.1	|ATPDIL5-2, ATPDI8, PDI8, PDIL5-2 | PDI-like 5-2 | chr1:13156504-13158280 FORWARD LENGTH=440	1	4	1	0	0	1	0	0	0	0	0
AT5G23140.1	|CLPP2, NCLPP7 | nuclear-encoded CLP protease P7 | chr5:7783811-7784826 FORWARD LENGTH=241	1	9	2	0	0	0	0	0	1	0	0
AT4G15110.1	|CYP97B3 | cytochrome P450, family 97, subfamily B, polypeptide 3 | chr4:8629922-8632993 REVERSE LENGTH=580	1	2	2	0	2	2	1	1	0	2	0
AT5G49830.2	|EXO84B | exocyst complex component 84B | chr5:20250803-20254766 REVERSE LENGTH=814	1	2	0	1	0	0	0	0	0	1	0
AT2G36145.1	| | unknown protein; FUNCTIONS IN: molecular_function unknown; INVOLVED IN: biological_process unknown; LOCATED IN: chloroplast thylakoid membrane, chloroplast stroma, chloroplast; EXPRESSED IN: 19 plant structures; EXPRESSED DURING: 13 growth stages; Has 49 Blast hits to 49 proteins in 17 species: Archae - 0; Bacteria - 0; Metazoa - 0; Fungi - 0; Plants - 49; Viruses - 0; Other Eukaryotes - 0 (s…	1	1	0	1	0	3	0	0	0	1	0
AT4G27500.1	|PPI1 | proton pump interactor 1 | chr4:13743614-13745900 FORWARD LENGTH=612	1	0	0	0	0	0	3	0	0	0	0
AT3G23450.1	| | unknown protein; FUNCTIONS IN: molecular_function unknown; INVOLVED IN: biological_process unknown; LOCATED IN: endomembrane system; EXPRESSED IN: 14 plant structures; EXPRESSED DURING: 8 growth stages; Has 694543 Blast hits to 47111 p	1	0	0	0	0	0	0	6	0	0	0
AT1G09770.1	|ATCDC5, CDC5, ATMYBCDC5 | cell division cycle 5 | chr1:3162002-3165122 FORWARD LENGTH=844	1	0	1	0	0	0	0	1	0	1	0
AT5G67590.1	|FRO1 | 0DH-ubiquinone oxidoreductase-related | chr5:26958073-26959356 FORWARD LENGTH=154	1	1	0	0	0	0	0	0	0	2	0
AT4G29220.1	|PFK1 | phosphofructoki0se 1 | chr4:14403621-14406071 REVERSE LENGTH=473	1	4	3	0	2	3	0	1	0	1	1
AT5G51970.1 (+1)	| | GroES-like zinc-binding alcohol dehydroge0se family protein | chr5:21111820-21113284 FORWARD LENGTH=364	1	9	0	0	5	6	0	3	0	0	0
AT4G32520.1 (+1)	|SHM3, AtSHMT3 | serine hydroxymethyltransferase 3 | chr4:15689642-15692334 REVERSE LENGTH=529	1	3	3	0	5	1	0	0	0	1	1
AT3G15360.1	|ATHM4, TRX-M4, ATM4 | thioredoxin M-type 4 | chr3:5188448-5189457 FORWARD LENGTH=193	1	18	3	0	6	7	0	9	0	1	1
AT3G53130.1	|LUT1, CYP97C1 | Cytochrome P450 superfamily protein | chr3:19692812-19695278 FORWARD LENGTH=539	1	1	0	0	0	0	0	0	0	0	0
AT1G47980.1	| | unknown protein; FUNCTIONS IN: molecular_function unknown; INVOLVED IN: biological_process unknown; LOCATED IN: endomembrane system; EXPRESSED IN: 6 plant structures; EXPRESSED DURING: 4 anthesis, F mature embryo stage, petal different	1	0	0	0	0	0	0	0	0	1	0
AT1G31180.1	|ATIMD3, IMD3, IPMDH1 | isopropylmalate dehydroge0se 3 | chr1:11142843-11144617 REVERSE LENGTH=404	1	4	3	0	3	3	0	5	2	1	0
AT3G49120.1	|ATPERX34, PERX34, PRXCB, ATPCB, PRX34 | peroxidase CB | chr3:18207819-18210041 FORWARD LENGTH=353	1	0	0	0	2	1	0	0	0	0	0
AT2G12190.1	| | Cytochrome P450 superfamily protein | chr2:4891807-4893345 REVERSE LENGTH=512	1	8	2	0	0	0	0	1	1	0	0
AT4G25550.1	| | Cleavage/polyadenylation specificity factor, 25kDa subunit | chr4:13048519-13050873 FORWARD LENGTH=200	1	3	0	0	0	0	0	0	0	1	0
AT2G30200.1	| | catalytics;transferases;[acyl-carrier-protein] S-malonyltransferases;binding | chr2:12883162-12885482 REVERSE LENGTH=393	1	3	3	0	0	3	0	2	0	0	0
AT4G26110.1	|0P1;1, AT0P1;1 | nucleosome assembly protein1;1 | chr4:13232712-13235502 FORWARD LENGTH=372	1	0	0	0	2	0	0	0	0	0	0
AT1G03400.1	| | 2-oxoglutarate (2OG) and Fe(II)-dependent oxyge0se superfamily protein | chr1:842895-844158 REVERSE LENGTH=351	1	0	3	0	0	0	0	0	0	0	0
AT5G62390.1	|ATBAG7, BAG7 | BCL-2-associated athanogene 7 | chr5:25052377-25054170 REVERSE LENGTH=446	1	0	0	0	1	1	0	2	0	0	0
AT3G56190.2	|ALPHA-S0P2, AS0P | alpha-soluble NSF attachment protein 2 | chr3:20846119-20848213 REVERSE LENGTH=240	1	0	0	0	0	0	0	2	0	0	0
AT5G63620.1	| | GroES-like zinc-binding alcohol dehydroge0se family protein | chr5:25466380-25468296 REVERSE LENGTH=427	1	2	3	0	0	0	0	0	0	0	0
AT3G21390.1	| | Mitochondrial substrate carrier family protein | chr3:7531971-7534425 FORWARD LENGTH=335	1	0	3	0	0	0	0	0	0	0	0
AT5G02790.1	|GSTL3 | Glutathione S-transferase family protein | chr5:632877-634858 FORWARD LENGTH=235	1	3	0	0	3	0	1	0	0	1	0
AT3G04870.1 (+1)	|ZDS, PDE181, SPC1 | zeta-carotene desaturase | chr3:1342842-1346189 FORWARD LENGTH=558	1	7	0	0	1	1	0	7	0	0	0
AT3G62600.1	|ATERDJ3B, ERDJ3B | D0J heat shock family protein | chr3:23151038-23153346 REVERSE LENGTH=346	1	4	0	0	7	0	0	3	0	0	0
AT5G26570.1	|PWD, OK1, ATGWD3 | catalytics;carbohydrate ki0ses;phosphoglucan, water diki0ses | chr5:9261580-9267526 FORWARD LENGTH=1196	1	0	4	0	1	2	0	5	0	0	0
AT2G24420.1 (+1)	| | D0 repair ATPase-related | chr2:10380147-10382624 FORWARD LENGTH=440	1	0	0	0	2	0	0	1	1	2	0
AT5G66760.1	|SDH1-1 | succi0te dehydroge0se 1-1 | chr5:26653776-26657224 FORWARD LENGTH=634	1	17	6	0	18	6	1	8	0	2	1
AT1G32750.1	|HAF01, HAF1, HAC13, GTD1, TAF1 | HAC13 protein (HAC13) | chr1:11846385-11856261 REVERSE LENGTH=1919	1	1	1	0	1	0	0	1	0	0	1
AT1G71710.1	| | D0se I-like superfamily protein | chr1:26973796-26976774 REVERSE LENGTH=664	1	1	0	0	0	0	2	0	1	0	0
AT1G19570.2	|DHAR1, ATDHAR1, DHAR5 | dehydroascorbate reductase | chr1:6773462-6774413 REVERSE LENGTH=212	1	2	9	0	11	0	2	8	0	3	0
AT5G18410.1 (+1)	|PIR, KLK, PIR121, SRA1, PIRP, ATSRA1 | transcription activators | chr5:6097456-6104783 REVERSE LENGTH=1283	1	2	1	0	0	1	0	1	0	0	0
AT4G00490.1	|BAM2, BMY9 | beta-amylase 2 | chr4:222422-224862 FORWARD LENGTH=542	1	2	0	0	3	3	0	1	0	0	0
AT5G64870.1	| | SPFH/Band 7/PHB domain-containing membrane-associated protein family | chr5:25929776-25931308 REVERSE LENGTH=479	1	1	1	0	2	0	1	3	0	0	0
AT1G07890.1 (+6)	|APX1, MEE6, CS1, ATAPX1, ATAPX01 | ascorbate peroxidase 1 | chr1:2438005-2439435 FORWARD LENGTH=250	1	16	3	0	27	4	1	25	0	5	1
AT5G57560.1	|TCH4, XTH22 | Xyloglucan endotransglucosylase/hydrolase family protein | chr5:23307296-23308235 REVERSE LENGTH=284	1	0	0	0	4	0	0	0	0	0	0
AT1G34130.1	|STT3B | staurosporin and temperature sensitive 3-like b | chr1:12430000-12432985 FORWARD LENGTH=735	1	0	2	0	0	0	0	0	0	0	0
AT1G16610.1	|SR45, RNPS1 | arginine/serine-rich 45 | chr1:5675925-5678686 REVERSE LENGTH=414	1	0	1	0	0	0	0	0	0	3	0
AT3G26700.1	| | Protein ki0se superfamily protein | chr3:9810669-9812356 FORWARD LENGTH=380	1	0	0	0	0	1	1	0	1	1	0
AT1G18060.1	| | unknown protein; INVOLVED IN: biological_process unknown; LOCATED IN: chloroplast; EXPRESSED IN: 22 plant structures; EXPRESSED DURING: 13 growth stages; Has 74 Blast hits to 74 proteins in 29 species: Archae - 0; Bacteria - 19; Metazoa - 0; Fungi - 0; Plants - 49; Viruses - 0; Other Eukaryotes - 6 (source: NCBI BLink). | chr1:6212065-6213314 REVERSE LENGTH=226	1	4	0	0	0	0	0	1	0	0	0
AT4G35230.1	|BSK1 | BR-sig0ling ki0se 1 | chr4:16755325-16758041 REVERSE LENGTH=512	1	0	2	0	3	2	0	0	0	0	0
AT1G64090.1	|RTNLB3 | Reticulan like protein B3 | chr1:23789395-23790669 FORWARD LENGTH=255	1	3	0	0	5	0	0	0	0	0	0
AT5G12370.1 (+2)	|SEC10 | exocyst complex component sec10 | chr5:4003002-4008445 REVERSE LENGTH=825	1	6	0	0	0	0	0	0	0	0	0
AT5G20250.4	|DIN10 | Raffinose synthase family protein | chr5:6833730-6836635 FORWARD LENGTH=844	1	3	0	0	0	0	0	0	0	0	0
AT3G50360.1	|ATCEN2, CEN1, CEN2 | centrin2 | chr3:18674421-18675502 FORWARD LENGTH=169	1	3	0	0	1	0	0	0	0	1	0
AT3G25760.1	|AOC1, ERD12 | allene oxide cyclase 1 | chr3:9403972-9405105 FORWARD LENGTH=254	1	4	2	0	0	0	1	5	0	0	1
AT5G42970.1	|COP8, FUS4, EMB134, COP14, CSN4, FUS8, ATS4 | Proteasome component (PCI) domain protein | chr5:17237470-17240649 REVERSE LENGTH=397	1	0	1	0	0	0	0	0	0	0	0
AT4G16260.1	| | Glycosyl hydrolase superfamily protein | chr4:9200180-9201441 REVERSE LENGTH=344	1	0	0	0	0	1	0	1	0	0	0
AT1G61100.1 (+1)	| | disease resistance protein (TIR class), putative | chr1:22508831-22512122 REVERSE LENGTH=808	1	0	0	1	2	1	0	0	0	0	0
AT2G27040.1 (+1)	|AGO4, OCP11 | Argo0ute family protein | chr2:11536795-11541503 REVERSE LENGTH=924	1	0	0	0	0	0	0	0	0	0	0
AT1G44446.1	|CH1, ATCAO, CAO | Pheophorbide a oxyge0se family protein with Rieske [2Fe-2S] domain | chr1:16848664-16851152 REVERSE LENGTH=536	1	15	1	1	1	0	0	0	0	0	0
AT1G05960.1	| | ARM repeat superfamily protein | chr1:1808478-1815060 REVERSE LENGTH=982	1	0	0	0	0	1	0	1	0	0	0
AT5G54110.1	|ATMAMI, MAMI | membrane-associated mannitol-induced | chr5:21958356-21960367 FORWARD LENGTH=266	1	3	0	0	0	0	0	0	0	0	0
AT4G27000.1	|ATRBP45C | R0-binding (RRM/RBD/RNP motifs) family protein | chr4:13554983-13557763 REVERSE LENGTH=415	1	2	1	0	2	0	0	0	0	0	0
AT5G65750.1	| | 2-oxoglutarate dehydroge0se, E1 component | chr5:26304212-26307947 FORWARD LENGTH=1025	1	0	5	1	0	7	3	0	0	3	0
AT3G16520.3	|UGT88A1 | UDP-glucosyl transferase 88A1 | chr3:5619355-5620833 REVERSE LENGTH=462	1	0	0	0	0	1	0	0	0	0	0
AT2G30110.1	|ATUBA1, MOS5, UBA1 | ubiquitin-activating enzyme 1 | chr2:12852632-12857369 REVERSE LENGTH=1080	1	2	8	0	2	8	0	3	1	0	0
AT5G16440.1	|IPP1 | isopentenyl diphosphate isomerase 1 | chr5:5371765-5373575 FORWARD LENGTH=291	1	5	0	0	3	1	0	1	0	1	0
AT3G45780.1 (+1)	|PHOT1, NPH1, JK224, RPT1 | phototropin 1 | chr3:16818557-16823960 FORWARD LENGTH=996	1	4	4	0	9	0	0	1	0	0	0
AT1G80070.1	|SUS2, EMB33, EMB177, EMB14 | Pre-mR0-processing-splicing factor | chr1:30118052-30127574 FORWARD LENGTH=2359	1	0	0	0	0	1	0	0	0	1	0
AT1G08050.1	| | Zinc finger (C3HC4-type RING finger) family protein | chr1:2499088-2501311 REVERSE LENGTH=641	1	0	0	0	7	0	0	0	0	0	0
AT1G79230.2	|ST1, ATMST1, MST1, ATRDH1 | mercaptopyruvate sulfurtransferase 1 | chr1:29801561-29803679 FORWARD LENGTH=282	1	0	0	0	2	3	0	0	0	0	0
AT2G34460.1	| | 0D(P)-binding Rossmann-fold superfamily protein | chr2:14529635-14530732 FORWARD LENGTH=280	1	0	2	0	1	6	0	0	0	2	0
AT2G02950.1	|PKS1 | phytochrome ki0se substrate 1 | chr2:855149-856468 REVERSE LENGTH=439	1	0	1	0	0	0	0	0	0	0	0
AT1G13470.1	| | Protein of unknown function (DUF1262) | chr1:4620322-4621542 REVERSE LENGTH=379	1	0	0	0	1	0	0	0	0	0	0
AT1G13020.1	|EIF4B2 | eukaryotic initiation factor 4B2 | chr1:4440927-4443520 REVERSE LENGTH=549	1	1	1	1	1	0	0	0	0	0	0
AT5G53650.1	| | unknown protein; FUNCTIONS IN: molecular_function unknown; INVOLVED IN: biological_process unknown; LOCATED IN: endomembrane system; EXPRESSED IN: 23 plant structures; EXPRESSED DURING: 15 growth stages; Has 30201 Blast hits to 17322 proteins in 780 species: Archae - 12; Bacteria - 1396; Metazoa - 17338; Fungi - 3422; Plants - 5037; Viruses - 0; Other Eukaryotes - 2996 (source: NCBI BLink). |…	1	3	2	0	0	0	0	0	0	0	0
AT3G23700.1	| | Nucleic acid-binding proteins superfamily | chr3:8531689-8533742 REVERSE LENGTH=392	1	0	0	0	3	0	0	2	0	0	0
AT4G00800.1	| | transducin family protein / WD-40 repeat family protein | chr4:337114-345581 REVERSE LENGTH=1913	1	4	2	0	1	0	0	1	0	0	1
AT3G13790.2	|ATBFRUCT1 | Glycosyl hydrolases family 32 protein | chr3:4533084-4535831 REVERSE LENGTH=581	1	0	0	0	0	0	0	0	0	0	0
AT2G23140.1	| | RING/U-box superfamily protein with ARM repeat domain | chr2:9845696-9849105 REVERSE LENGTH=829	1	1	1	0	0	0	0	0	1	1	1
AT3G17970.1	|atToc64-III, TOC64-III | translocon at the outer membrane of chloroplasts 64-III | chr3:6148030-6151794 FORWARD LENGTH=589	1	10	1	0	0	0	0	0	0	1	0
AT3G54760.1 (+1)	| | dentin sialophosphoprotein-related | chr3:20269659-20272037 REVERSE LENGTH=792	1	6	0	0	0	0	0	0	0	0	0
AT1G56340.2	|CRT1, CRT1a, AtCRT1a | calreticulin 1a | chr1:21090022-21092630 REVERSE LENGTH=424	1	0	1	0	0	3	2	0	0	1	0
AT3G15570.1	| | Phototropic-responsive NPH3 family protein | chr3:5270267-5271700 REVERSE LENGTH=452	1	0	3	0	1	2	0	0	0	1	1
AT4G31880.1	| | LOCATED IN: cytosol, chloroplast; EXPRESSED IN: 24 plant structures; EXPRESSED DURING: 14 growth stages; BEST Arabidopsis thalia0 protein match is: Tudor/PWWP/MBT superfamily protein (TAIR:AT1G15940.1); Has 137162 Blast hits to 70781 proteins in 2973 species: Archae - 289; Bacteria - 24182; Metazoa - 56725; Fungi - 20130; Plants - 6559; Viruses - 758; Other Eukaryotes - 28519 (source: NCBI BL…	1	1	0	0	0	0	0	0	0	0	0
AT3G06350.1	|EMB3004, MEE32 | dehydroqui0te dehydratase, putative / shikimate dehydroge0se, putative | chr3:1924536-1927701 REVERSE LENGTH=603	1	2	3	0	1	2	0	0	0	0	0
AT5G04990.1	|SUN1, ATSUN1 | SAD1/UNC-84 domain protein 1 | chr5:1471698-1473770 REVERSE LENGTH=471	1	0	2	0	0	0	0	1	0	0	0
AT3G12020.2	| | P-loop containing nucleoside triphosphate hydrolases superfamily protein | chr3:3827016-3834146 FORWARD LENGTH=1044	1	0	1	1	3	2	0	1	1	0	0
AT4G29670.1	|ACHT2 | atypical CYS HIS rich thioredoxin 2 | chr4:14535772-14537108 REVERSE LENGTH=235	1	9	0	0	2	0	0	3	0	0	0
AT2G28470.1	|BGAL8 | beta-galactosidase 8 | chr2:12169047-12173164 REVERSE LENGTH=852	1	0	1	2	0	0	0	0	0	0	0
AT3G28270.1 (+1)	| | Protein of unknown function (DUF677) | chr3:10538725-10539849 FORWARD LENGTH=374	1	0	0	0	0	0	2	4	1	0	0
AT3G21670.1	| | Major facilitator superfamily protein | chr3:7626942-7628954 REVERSE LENGTH=590	1	1	0	0	0	0	0	0	0	0	0
AT2G05990.1 (+1)	|MOD1, ENR1 | 0D(P)-binding Rossmann-fold superfamily protein | chr2:2322876-2324867 FORWARD LENGTH=390	1	20	11	1	7	8	2	6	0	6	0
AT5G52440.1	|HCF106 | Bacterial sec-independent translocation protein mttA/Hcf106 | chr5:21286896-21288613 FORWARD LENGTH=260	1	1	0	0	1	0	1	0	0	2	0
AT5G63310.1	|NDPK2, NDPK1A, NDPK IA IA, NDPK IA, ATNDPK2 | nucleoside diphosphate ki0se 2 | chr5:25372122-25373838 REVERSE LENGTH=231	1	0	1	0	4	3	0	4	0	4	0
AT1G78060.1	| | Glycosyl hydrolase family protein | chr1:29349796-29352868 REVERSE LENGTH=767	1	0	1	0	1	1	0	1	0	0	0
AT1G09780.1	| | Phosphoglycerate mutase, 2,3-bisphosphoglycerate-independent | chr1:3165550-3167812 REVERSE LENGTH=557	1	13	6	0	15	9	1	2	1	0	0
AT3G48720.1	| | HXXXD-type acyl-transferase family protein | chr3:18046527-18049295 FORWARD LENGTH=430	1	9	2	0	0	3	0	1	0	0	0
AT2G46340.1	|SPA1 | SPA (suppressor of phyA-105) protein family | chr2:19022572-19026821 REVERSE LENGTH=1029	1	0	1	0	0	2	1	1	0	0	0
AT5G48810.1	|ATB5-B, B5 #3, ATCB5-D, CB5-D | cytochrome B5 isoform D | chr5:19789249-19790180 REVERSE LENGTH=140	1	3	0	0	0	1	0	0	0	3	0
AT4G14800.2	|PBD2 | 20S proteasome beta subunit D2 | chr4:8500398-8502058 FORWARD LENGTH=215	1	5	1	0	3	1	0	3	0	0	0
AT5G19390.1 (+1)	| | Rho GTPase activation protein (RhoGAP) with PH domain | chr5:6531906-6538206 FORWARD LENGTH=870	1	0	0	0	0	0	0	0	0	0	0
AT2G04520.1 (+3)	| | Nucleic acid-binding, OB-fold-like protein | chr2:1574802-1575239 REVERSE LENGTH=145	1	0	0	0	3	0	0	4	0	0	0
AT2G44100.1 (+1)	|ATGDI1, AT-GDI1, GDI1 | guanosine nucleotide diphosphate dissociation inhibitor 1 | chr2:18241804-18244864 FORWARD LENGTH=445	1	0	2	0	1	1	0	2	1	0	0
AT5G16590.1	|LRR1 | Leucine-rich repeat protein ki0se family protein | chr5:5431862-5433921 FORWARD LENGTH=625	1	4	2	0	3	0	0	0	1	0	1
AT4G26780.1	|AR192 | Co-chaperone GrpE family protein | chr4:13485066-13486560 REVERSE LENGTH=327	1	0	0	0	0	0	0	0	0	0	0
AT2G27290.1	| | Protein of unknown function (DUF1279) | chr2:11678586-11679765 REVERSE LENGTH=201	1	5	0	0	0	0	0	0	0	0	0
AT5G14260.1 (+2)	| | Rubisco methyltransferase family protein | chr5:4601139-4603873 FORWARD LENGTH=514	1	6	2	0	18	3	0	5	0	0	0
AT4G39330.1	|ATCAD9, CAD9 | cin0myl alcohol dehydroge0se 9 | chr4:18291268-18292772 FORWARD LENGTH=360	1	7	6	0	13	6	0	6	0	0	0
AT1G80750.1	| | Ribosomal protein L30/L7 family protein | chr1:30349052-30350434 FORWARD LENGTH=247	1	0	1	0	1	0	1	0	0	0	0
AT5G64860.1	|DPE1 | disproportio0ting enzyme | chr5:25925373-25928788 REVERSE LENGTH=576	1	7	4	0	0	0	0	0	0	0	0
AT1G79940.1 (+2)	|ATERDJ2A | D0J / Sec63 Brl domains-containing protein | chr1:30070023-30073237 FORWARD LENGTH=687	1	1	0	0	23	0	0	0	0	0	0
AT2G34040.1	| | Apoptosis inhibitory protein 5 (API5) | chr2:14377957-14382246 REVERSE LENGTH=553	1	0	0	0	0	2	0	0	0	0	1
AT2G29080.1	|ftsh3 | FTSH protease 3 | chr2:12489911-12492999 REVERSE LENGTH=809	1	1	1	0	0	0	0	0	0	0	0
AT2G20230.1	| | Tetraspanin family protein | chr2:8725762-8727388 FORWARD LENGTH=270	1	2	0	0	0	0	0	0	0	0	0
AT3G01540.1 (+3)	|DRH1, ATDRH1 | DEAD box R0 helicase 1 | chr3:213077-216142 REVERSE LENGTH=618	1	1	0	0	0	1	0	0	1	1	0
AT5G09450.1	| | Tetratricopeptide repeat (TPR)-like superfamily protein | chr5:2941864-2943324 FORWARD LENGTH=409	1	0	2	0	0	0	0	0	0	0	0
AT5G35180.4	| | Protein of unknown function (DUF1336) | chr5:13424538-13432787 FORWARD LENGTH=811	1	0	0	0	1	0	0	0	0	1	0
AT5G20990.1	|B73, SIR4, CNX, CHL6, CNX1 | molybdopterin biosynthesis CNX1 protein / molybdenum cofactor biosynthesis enzyme CNX1 (CNX1) | chr5:7128737-7133397 REVERSE LENGTH=670	1	1	0	0	5	1	0	3	1	1	0
AT5G19820.1	|emb2734 | ARM repeat superfamily protein | chr5:6695731-6701247 REVERSE LENGTH=1116	1	4	1	0	1	5	1	0	0	0	0
AT3G12260.1	| | LYR family of Fe/S cluster biogenesis protein | chr3:3909252-3910337 REVERSE LENGTH=133	1	0	3	0	0	0	0	0	0	1	0
AT5G67280.1	|RLK | receptor-like ki0se | chr5:26842430-26845126 REVERSE LENGTH=751	1	0	0	0	0	0	0	1	0	0	0
AT3G03470.1	|CYP89A9 | cytochrome P450, family 87, subfamily A, polypeptide 9 | chr3:824692-826345 REVERSE LENGTH=511	1	0	0	0	0	0	0	0	0	0	0
AT1G11840.1 (+3)	|ATGLX1, GLX1 | glyoxalase I homolog | chr1:3996045-3997518 FORWARD LENGTH=283	1	0	4	0	4	6	0	4	1	4	0
AT4G26500.1	|EMB1374, CPSUFE, ATSUFE, SUFE1 | chloroplast sulfur E | chr4:13382456-13383571 REVERSE LENGTH=371	1	3	0	0	0	0	0	0	0	0	0
AT4G02500.1	|ATXT2, XXT2, XT2 | UDP-xylosyltransferase 2 | chr4:1101638-1103345 FORWARD LENGTH=461	1	0	0	0	0	0	0	0	0	0	0
AT5G12950.1	| | Putative glycosyl hydrolase of unknown function (DUF1680) | chr5:4093117-4096806 FORWARD LENGTH=861	1	5	0	0	0	0	0	0	0	0	0
AT3G21200.1	|PGR7 | proton gradient regulation 7 | chr3:7436091-7437845 FORWARD LENGTH=317	1	7	1	0	0	0	0	2	0	0	0
AT1G66150.1	|TMK1 | transmembrane ki0se 1 | chr1:24631503-24634415 FORWARD LENGTH=942	1	1	0	1	0	0	0	0	0	0	0
AT4G34490.1	|ATCAP1, CAP 1, CAP1 | cyclase associated protein 1 | chr4:16484896-16487355 REVERSE LENGTH=476	1	6	5	0	0	4	0	2	0	0	0
AT3G47960.1	| | Major facilitator superfamily protein | chr3:17698126-17700771 REVERSE LENGTH=636	1	4	2	0	0	0	0	0	0	0	0
AT4G37590.1	|NPY5 | Phototropic-responsive NPH3 family protein | chr4:17663080-17665299 REVERSE LENGTH=580	1	0	0	0	0	0	0	0	0	0	0
AT1G67230.1	|LINC1 | little nuclei1 | chr1:25151561-25156032 REVERSE LENGTH=1132	1	0	0	0	0	0	0	0	0	1	0
AT5G17770.1	|ATCBR, CBR1, CBR | 0DH:cytochrome B5 reductase 1 | chr5:5864543-5866495 REVERSE LENGTH=281	1	0	1	0	0	0	1	0	0	4	0
AT3G57610.1	|ADSS | adenylosucci0te synthase | chr3:21334519-21336603 REVERSE LENGTH=490	1	0	3	0	1	1	0	0	0	0	0
AT5G18620.2	|CHR17 | chromatin remodeling factor17 | chr5:6196190-6202058 REVERSE LENGTH=1072	1	3	0	0	3	1	0	0	0	2	1
AT1G52410.2	|TSA1 | TSK-associating protein 1 | chr1:19520762-19525361 FORWARD LENGTH=759	1	0	1	0	0	0	0	2	0	0	0
AT4G39990.1	|ATRABA4B, ATRAB11G, ATGB3, RABA4B | RAB GTPase homolog A4B | chr4:18542722-18543779 FORWARD LENGTH=224	1	7	2	0	2	0	0	2	0	1	1
AT5G13000.1	|ATGSL12, gsl12 | glucan synthase-like 12 | chr5:4110445-4121202 REVERSE LENGTH=1955	1	0	3	0	0	0	1	1	0	0	1
AT3G59920.1	|ATGDI2, GDI2 | RAB GDP dissociation inhibitor 2 | chr3:22135157-22138221 FORWARD LENGTH=444	1	0	2	0	0	0	0	0	0	0	0
AT3G06860.1	|MFP2, ATMFP2 | multifunctio0l protein 2 | chr3:2161926-2166009 FORWARD LENGTH=725	0	1	0	0	3	0	0	0	0	0	0
AT5G38640.1	| | 0gB/RpiA/CoA transferase-like superfamily protein | chr5:15468020-15470674 REVERSE LENGTH=642	0	0	0	0	1	0	1	0	0	1	0
AT3G13530.1	|MAPKKK7, MAP3KE1 | mitogen-activated protein ki0se ki0se ki0se 7 | chr3:4411934-4419320 REVERSE LENGTH=1368	0	3	0	0	2	0	1	0	1	0	1
AT1G64790.1	|ILA | ILITYHIA | chr1:24065232-24081908 REVERSE LENGTH=2610	0	3	1	1	1	0	0	0	0	0	1
AT1G65580.1	|FRA3 | Endonuclease/exonuclease/phosphatase family protein | chr1:24377598-24383940 REVERSE LENGTH=1101	0	0	0	0	0	0	0	0	0	0	0
AT2G45810.1	| | DEA(D/H)-box R0 helicase family protein | chr2:18859836-18862318 FORWARD LENGTH=528	0	2	0	0	5	1	0	2	0	0	0
AT5G44320.1	| | Eukaryotic translation initiation factor 3 subunit 7 (eIF-3) | chr5:17854901-17856667 REVERSE LENGTH=588	0	3	3	0	0	0	0	0	0	0	0
AT1G74380.1	|XXT5 | xyloglucan xylosyltransferase 5 | chr1:27959848-27961221 FORWARD LENGTH=457	0	5	0	0	0	0	0	0	0	0	0
AT4G04020.1	|FIB | fibrillin | chr4:1932161-1933546 FORWARD LENGTH=318	0	2	0	0	0	0	0	2	0	1	0
AT5G61790.1	|CNX1, ATCNX1 | calnexin 1 | chr5:24827394-24829642 REVERSE LENGTH=530	0	1	16	0	6	12	3	1	0	2	0
AT4G10840.1	| | Tetratricopeptide repeat (TPR)-like superfamily protein | chr4:6656614-6659033 FORWARD LENGTH=609	0	11	0	0	0	0	1	3	0	0	0
AT3G48200.1	| | unknown protein; FUNCTIONS IN: molecular_function unknown; INVOLVED IN: biological_process unknown; LOCATED IN: endomembrane system; EXPRESSED IN: 21 plant structures; EXPRESSED DURING: 13 growth stages; Has 210 Blast hits to 148 proteins in 42 species: Archae - 0; Bacteria - 118; Metazoa - 0; Fungi - 0; Plants - 48; Viruses - 0; Other Eukaryotes - 44 (source: NCBI BLink). | chr3:17832949-178…	0	0	1	0	1	0	0	0	0	0	0
AT5G37830.1	|OXP1 | oxoproli0se 1 | chr5:15056635-15060525 REVERSE LENGTH=1266	0	5	3	0	5	4	0	2	0	0	0
AT4G27430.1 (+1)	|CIP7 | COP1-interacting protein 7 | chr4:13718817-13722736 FORWARD LENGTH=1058	0	7	1	0	3	0	0	0	0	2	1
AT5G06600.2	|UBP12 | ubiquitin-specific protease 12 | chr5:2019545-2027834 REVERSE LENGTH=1115	0	2	0	0	2	1	0	3	0	0	0
AT4G33760.1	| | tR0 synthetase class II (D, K and N) family protein | chr4:16189285-16193260 REVERSE LENGTH=664	0	2	1	0	5	0	0	0	1	1	0
AT3G02260.1	|BIG, DOC1, TIR3, UMB1, ASA1, LPR1, CRM1 | auxin transport protein (BIG) | chr3:431152-448489 REVERSE LENGTH=5098	0	1	2	3	0	1	0	1	0	2	0
AT1G06290.1	|ACX3, ATACX3 | acyl-CoA oxidase 3 | chr1:1922423-1926002 FORWARD LENGTH=675	0	6	1	0	11	3	0	7	0	0	0
AT4G18030.1	| | S-adenosyl-L-methionine-dependent methyltransferases superfamily protein | chr4:10012850-10015267 REVERSE LENGTH=621	0	3	2	0	0	1	0	0	0	0	0
AT1G66670.1	|CLPP3, NCLPP3 | CLP protease proteolytic subunit 3 | chr1:24863995-24865646 REVERSE LENGTH=309	0	5	0	0	2	0	0	2	0	0	0
AT5G50250.1	|CP31B | chloroplast R0-binding protein 31B | chr5:20452677-20453965 REVERSE LENGTH=289	0	1	0	0	1	0	0	2	0	2	0
AT5G23910.1	| | ATP binding microtubule motor family protein | chr5:8068452-8072723 FORWARD LENGTH=701	0	0	0	0	0	1	1	0	1	2	0
AT3G17850.1	| | Protein ki0se superfamily protein | chr3:6109854-6116245 REVERSE LENGTH=1296	0	1	0	0	0	0	0	0	0	0	1
AT4G36760.1	|ATAPP1, APP1 | aminopeptidase P1 | chr4:17326688-17329979 FORWARD LENGTH=645	0	0	0	0	3	0	0	0	1	0	0
AT4G15900.1	|PRL1 | pleiotropic regulatory locus 1 | chr4:9023775-9027443 FORWARD LENGTH=486	0	1	0	1	0	0	0	0	0	0	0
AT3G20330.1	|PYRB | PYRIMIDINE B | chr3:7090354-7091904 REVERSE LENGTH=390	0	2	4	0	2	1	0	0	1	0	0
AT3G57290.1	|EIF3E, TIF3E1, ATEIF3E-1, INT-6, ATINT6, INT6 | eukaryotic translation initiation factor 3E | chr3:21196786-21199073 REVERSE LENGTH=441	0	0	0	0	11	1	0	0	0	0	0
AT2G42590.3	|GRF9, GF14 MU | general regulatory factor 9 | chr2:17732164-17733775 REVERSE LENGTH=276	0	0	3	0	8	4	2	3	2	0	0
AT3G01980.1 (+2)	| | 0D(P)-binding Rossmann-fold superfamily protein | chr3:327747-328833 REVERSE LENGTH=266	0	8	0	2	0	0	0	0	0	0	0
AT3G53110.1	|LOS4 | P-loop containing nucleoside triphosphate hydrolases superfamily protein | chr3:19687968-19690423 FORWARD LENGTH=496	0	5	1	0	1	2	0	0	0	0	0
AT1G20780.1	|PUB44, ATPUB44, SAUL1 | senescence-associated E3 ubiquitin ligase 1 | chr1:7217812-7220609 FORWARD LENGTH=801	0	0	0	0	0	0	0	0	0	0	0
AT2G38140.1	|PSRP4 | plastid-specific ribosomal protein 4 | chr2:15980948-15981459 FORWARD LENGTH=118	0	1	0	0	0	0	1	5	0	0	0
AT2G39630.1	| | Nucleotide-diphospho-sugar transferases superfamily protein | chr2:16522008-16524561 REVERSE LENGTH=336	0	2	0	0	0	0	1	0	0	0	0
AT1G42550.1	|PMI1 | plastid movement impaired1 | chr1:15977131-15979734 FORWARD LENGTH=843	0	0	0	1	0	1	0	0	0	1	0
AT4G02580.1	| | 0DH-ubiquinone oxidoreductase 24 kDa subunit, putative | chr4:1134586-1136906 FORWARD LENGTH=255	0	1	0	0	0	0	0	0	0	0	0
AT1G10700.1	|PRS3 | phosphoribosyl pyrophosphate (PRPP) synthase 3 | chr1:3554157-3556274 FORWARD LENGTH=411	0	2	2	0	0	0	0	0	0	0	0
AT5G63680.1	| | Pyruvate ki0se family protein | chr5:25490507-25492530 FORWARD LENGTH=510	0	6	2	0	6	3	0	6	0	0	0
AT5G57655.2	| | xylose isomerase family protein | chr5:23347030-23349805 FORWARD LENGTH=477	0	3	2	0	11	9	0	3	0	0	1
AT4G00570.1	|0D-ME2 | 0D-dependent malic enzyme 2 | chr4:242817-246522 REVERSE LENGTH=607	0	1	0	0	7	1	0	3	0	0	0
AT2G43090.1	| | Aconitase/3-isopropylmalate dehydratase protein | chr2:17918957-17919712 FORWARD LENGTH=251	0	8	0	0	3	0	1	2	0	0	0
AT1G65980.1	|TPX1 | thioredoxin-dependent peroxidase 1 | chr1:24559524-24560753 REVERSE LENGTH=162	0	0	0	0	2	0	0	3	0	0	0
AT3G52380.1	|CP33, PDE322 | chloroplast R0-binding protein 33 | chr3:19421619-19422855 FORWARD LENGTH=329	0	1	4	0	6	4	1	0	0	1	0
AT5G11060.1	|K0T4 | KNOTTED1-like homeobox gene 4 | chr5:3510408-3512967 FORWARD LENGTH=393	0	6	2	0	0	0	0	1	0	0	0
AT5G03620.1	| | Subtilisin-like serine endopeptidase family protein | chr5:918738-921874 FORWARD LENGTH=766	0	0	1	0	0	0	0	0	1	1	0
AT4G30310.2	| | FGGY family of carbohydrate ki0se | chr4:14831913-14835092 FORWARD LENGTH=579	0	2	0	0	3	0	0	0	0	0	0
AT1G73460.1	| | Protein ki0se superfamily protein | chr1:27620122-27624899 FORWARD LENGTH=1169	0	0	0	0	1	0	0	0	0	0	0
AT3G25660.1	| | Amidase family protein | chr3:9339640-9342044 REVERSE LENGTH=537	0	5	3	0	5	4	0	2	0	1	0
AT5G10860.1	| | Cystathionine beta-synthase (CBS) family protein | chr5:3429173-3430142 REVERSE LENGTH=206	0	4	0	0	0	0	0	1	0	0	0
AT1G51100.1	| | unknown protein; FUNCTIONS IN: molecular_function unknown; INVOLVED IN: biological_process unknown; LOCATED IN: chloroplast, chloroplast stroma; EXPRESSED IN: 22 plant structures; EXPRESSED DURING: 13 growth stages; Has 26 Blast hits to 26 proteins in 9 species: Archae - 0; Bacteria - 0; Metazoa - 0; Fungi - 0; Plants - 26; Viruses - 0; Other Eukaryotes - 0 (source: NCBI BLink). | chr1:189343…	0	11	1	0	0	0	1	10	0	2	0
AT3G13570.1	|SCL30A, At-SCL30A | SC35-like splicing factor 30A | chr3:4429564-4431602 REVERSE LENGTH=262	0	0	0	0	0	0	0	0	0	0	0
AT1G48120.1	| | hydrolases;protein serine/threonine phosphatases | chr1:17774238-17779624 REVERSE LENGTH=1340	0	0	0	0	1	0	0	0	0	0	0
AT5G62530.1	|ALDH12A1, ATP5CDH, P5CDH | aldehyde dehydroge0se 12A1 | chr5:25099768-25103159 REVERSE LENGTH=556	0	16	3	0	14	8	0	7	0	0	0
AT1G71070.1	| | Core-2/I-branching beta-1,6-N-acetylglucosaminyltransferase family protein | chr1:26807440-26809152 REVERSE LENGTH=395	0	0	0	0	0	0	0	0	0	1	0
AT1G44120.1	| | Armadillo/beta-catenin-like repeat ; C2 calcium/lipid-binding domain (CaLB) protein | chr1:16780610-16787414 FORWARD LENGTH=2114	0	0	0	0	0	0	0	0	0	1	0
AT4G26410.1	| | Uncharacterised conserved protein UCP022280 | chr4:13346760-13348791 FORWARD LENGTH=263	0	0	1	0	0	0	0	2	0	1	0
AT3G49140.1	| | Pentatricopeptide repeat (PPR) superfamily protein | chr3:18212187-18215557 REVERSE LENGTH=499	0	0	0	0	0	0	0	0	0	0	0
AT5G07530.1	|GRP17, ATGRP17, ATGRP-7 | glycine rich protein 17 | chr5:2382678-2384495 REVERSE LENGTH=543	0	0	0	0	1	0	0	0	0	0	0
AT4G21650.1	| | Subtilase family protein | chr4:11501314-11504656 REVERSE LENGTH=766	0	0	0	0	0	0	2	6	0	2	0
AT3G25530.1	|GHBDH, ATGHBDH, GLYR1, GR1 | glyoxylate reductase 1 | chr3:9271949-9273514 REVERSE LENGTH=289	0	6	1	1	4	6	1	4	0	2	1
AT5G55220.1	| | trigger factor type chaperone family protein | chr5:22397677-22400678 FORWARD LENGTH=547	0	3	1	0	6	9	3	8	0	0	0
AT3G16470.1 (+1)	|JR1 | Mannose-binding lectin superfamily protein | chr3:5596096-5597709 REVERSE LENGTH=451	0	0	2	0	8	2	0	7	1	1	0
AT1G48850.1	|EMB1144 | chorismate synthase, putative / 5-enolpyruvylshikimate-3-phosphate phospholyase, putative | chr1:18065154-18067956 REVERSE LENGTH=436	0	4	2	0	2	1	0	0	0	0	1
AT1G62180.1	|APR2, APSR, PRH43, PRH, ATAPR2 | 5'adenylylphosphosulfate reductase 2 | chr1:22975794-22977465 REVERSE LENGTH=454	0	12	2	0	0	1	0	0	0	3	1
AT2G23350.1	|PAB4, PABP4 | poly(A) binding protein 4 | chr2:9943209-9946041 FORWARD LENGTH=662	0	6	2	0	6	6	0	2	0	0	0
AT2G35100.1	|ARAD1 | Exostosin family protein | chr2:14793993-14795564 REVERSE LENGTH=447	0	0	0	0	2	0	0	1	0	0	0
AT3G55250.1	| | unknown protein; FUNCTIONS IN: molecular_function unknown; INVOLVED IN: biological_process unknown; LOCATED IN: mitochondrion, chloroplast, nucleus; EXPRESSED IN: 23 plant structures; EXPRESSED DURING: 13 growth stages; Has 46 Blast hits to 46 proteins in 17 species: Archae - 0; Bacteria - 0; Metazoa - 0; Fungi - 0; Plants - 46; Viruses - 0; Other Eukaryotes - 0 (source: NCBI BLink). | chr3:2…	0	5	0	0	0	0	0	0	0	0	0
AT5G53130.1	|CNGC1, ATCNGC1 | cyclic nucleotide gated channel 1 | chr5:21537830-21540490 REVERSE LENGTH=716	0	0	1	0	0	0	0	0	0	0	1
AT1G49760.1 (+1)	|PAB8, PABP8 | poly(A) binding protein 8 | chr1:18416740-18419753 FORWARD LENGTH=671	0	5	2	1	2	6	2	1	0	2	0
AT1G11580.1	|ATPMEPCRA, PMEPCRA | methylesterase PCR A | chr1:3888730-3890649 FORWARD LENGTH=557	0	0	0	0	0	0	0	0	0	0	0
AT2G39260.1	| | binding;R0 binding | chr2:16392288-16399588 REVERSE LENGTH=1181	0	0	0	0	1	0	0	1	0	0	1
AT3G63080.1	|ATGPX5, MEE42, GPX5 | glutathione peroxidase 5 | chr3:23310161-23311200 FORWARD LENGTH=173	0	1	0	0	2	0	0	0	0	0	0
AT2G22990.4	|SNG1, SCPL8 | si0poylglucose 1 | chr2:9786393-9789870 FORWARD LENGTH=416	0	0	0	0	5	3	0	0	0	0	0
AT5G12140.1	|ATCYS1, CYS1 | cystatin-1 | chr5:3923295-3923936 REVERSE LENGTH=101	0	2	2	0	2	0	0	2	0	0	0
AT3G48710.1	| | DEK domain-containing chromatin associated protein | chr3:18041024-18043995 FORWARD LENGTH=462	0	2	0	0	0	0	0	0	0	1	0
AT3G15520.1	| | Cyclophilin-like peptidyl-prolyl cis-trans isomerase family protein | chr3:5249739-5252432 REVERSE LENGTH=466	0	0	1	0	0	1	1	2	0	0	0
AT3G01120.1	|MTO1, CGS, ATCYS1, CGS1 | Pyridoxal phosphate (PLP)-dependent transferases superfamily protein | chr3:39234-41865 REVERSE LENGTH=563	0	0	1	1	0	4	0	0	0	0	0
AT4G15560.1	|CLA1, DEF, CLA, DXS, DXPS2 | Deoxyxylulose-5-phosphate synthase | chr4:8884218-8887254 FORWARD LENGTH=717	0	10	4	0	6	4	0	6	0	0	0
AT2G15090.1	|KCS8 | 3-ketoacyl-CoA synthase 8 | chr2:6542336-6543781 FORWARD LENGTH=481	0	0	0	0	0	0	0	0	0	0	1
AT1G12780.1	|UGE1, ATUGE1 | UDP-D-glucose/UDP-D-galactose 4-epimerase 1 | chr1:4356124-4358120 REVERSE LENGTH=351	0	0	0	0	0	0	0	1	1	0	0
AT5G27470.1	| | seryl-tR0 synthetase / serine--tR0 ligase | chr5:9695087-9697154 FORWARD LENGTH=451	0	1	2	0	6	3	0	6	0	0	1
AT1G67280.1	| | Glyoxalase/Bleomycin resistance protein/Dioxyge0se superfamily protein | chr1:25188563-25190547 REVERSE LENGTH=350	0	2	2	0	5	9	0	0	0	4	0
AT3G22320.1	|ATRPABC24.3, RPB5A, NRPB5, NRPD5 | Eukaryotic rpb5 R0 polymerase subunit family protein | chr3:7891045-7892094 REVERSE LENGTH=205	0	4	0	0	0	0	0	0	0	0	0
AT1G58230.1	| | binding | chr1:21566331-21578865 FORWARD LENGTH=2604	0	0	0	0	0	0	1	1	0	0	0
AT2G37660.1	| | 0D(P)-binding Rossmann-fold superfamily protein | chr2:15795481-15796977 REVERSE LENGTH=325	0	5	4	0	12	5	0	18	2	0	0
AT1G19870.1	|iqd32 | IQ-domain 32 | chr1:6895400-6898539 REVERSE LENGTH=794	0	0	1	0	1	1	0	1	1	0	0
AT1G28380.1	|NSL1 | MAC/Perforin domain-containing protein | chr1:9963696-9966060 FORWARD LENGTH=612	0	3	0	8	102	0	919	1554	437	102	2
AT1G65190.1	| | Protein ki0se superfamily protein | chr1:24216028-24217218 REVERSE LENGTH=396	0	0	0	0	1	0	0	0	0	0	0
AT5G47500.1	| | Pectin lyase-like superfamily protein | chr5:19271262-19272845 REVERSE LENGTH=362	0	6	2	0	8	3	0	2	0	0	0
AT1G53730.2	|SRF6 | STRUBBELIG-receptor family 6 | chr1:20061771-20065475 FORWARD LENGTH=720	0	0	0	0	0	0	0	0	0	0	0
AT2G32240.1	| | FUNCTIONS IN: molecular_function unknown; INVOLVED IN: response to cadmium ion; LOCATED IN: plasma membrane; EXPRESSED IN: 25 plant structures; EXPRESSED DURING: 13 growth stages; CONTAINS InterPro DOMAIN/s: Prefoldin (InterPro:IPR0090	0	0	0	1	0	1	0	0	0	4	0
AT3G52180.1	|ATPTPKIS1, DSP4, SEX4, ATSEX4 | dual specificity protein phosphatase (DsPTP1) family protein | chr3:19349884-19353459 REVERSE LENGTH=379	0	14	3	0	4	2	0	2	0	0	0
AT2G28390.1	| | SAND family protein | chr2:12139836-12143375 REVERSE LENGTH=607	0	0	0	0	1	0	0	0	0	0	0
AT3G49680.1	|ATBCAT-3, BCAT3 | branched-chain aminotransferase 3 | chr3:18422768-18425473 FORWARD LENGTH=413	0	0	3	1	3	3	0	2	0	0	0
AT2G27020.1	|PAG1 | 20S proteasome alpha subunit G1 | chr2:11528515-11530858 REVERSE LENGTH=249	0	4	4	0	5	2	0	4	0	1	0
AT5G51110.1 (+1)	| | Transcriptio0l coactivator/pterin dehydratase | chr5:20778316-20779380 REVERSE LENGTH=220	0	7	1	0	6	1	0	0	0	0	0
AT1G75330.1	|OTC | ornithine carbamoyltransferase | chr1:28266457-28268383 REVERSE LENGTH=375	0	0	0	0	0	5	0	0	0	2	0
AT2G31820.1	| | Ankyrin repeat family protein | chr2:13530350-13532562 FORWARD LENGTH=662	0	0	1	1	0	1	1	0	0	0	0
AT3G55770.1 (+4)	| | GATA type zinc finger transcription factor family protein | chr3:20703799-20705115 FORWARD LENGTH=199	0	7	0	0	4	0	0	2	0	1	0
AT5G41600.1	|BTI3, RTNLB4 | VIRB2-interacting protein 3 | chr5:16636230-16637472 FORWARD LENGTH=257	0	0	1	0	0	1	0	0	0	0	0
AT1G51690.3	|B ALPHA | protein phosphatase 2A 55 kDa regulatory subunit B alpha isoform | chr1:19164124-19169974 FORWARD LENGTH=603	0	10	1	0	11	2	0	4	0	0	1
AT5G11200.3	| | DEAD/DEAH box R0 helicase family protein | chr5:3567389-3570686 FORWARD LENGTH=468	0	0	3	0	2	2	1	2	0	0	0
AT4G34390.1	|XLG2 | extra-large GTP-binding protein 2 | chr4:16441579-16444840 FORWARD LENGTH=861	0	1	0	0	0	0	0	2	0	0	0
AT3G07480.1	| | 2Fe-2S ferredoxin-like superfamily protein | chr3:2389026-2389505 FORWARD LENGTH=159	0	4	0	0	0	0	0	5	0	0	0
AT5G58430.1	|ATEXO70B1, EXO70B1 | exocyst subunit exo70 family protein B1 | chr5:23621460-23623334 REVERSE LENGTH=624	0	5	1	0	6	1	0	0	0	0	0
AT5G56680.1	|SYNC1, EMB2755, SYNC1 ARATH | Class II aminoacyl-tR0 and biotin synthetases superfamily protein | chr5:22936645-22938841 FORWARD LENGTH=572	0	3	1	0	1	8	0	2	0	0	0
AT2G16070.2	|PDV2 | plastid division2 | chr2:6984072-6985356 REVERSE LENGTH=307	0	0	0	0	1	0	0	0	0	0	0
AT1G15140.1	| | FAD/0D(P)-binding oxidoreductase | chr1:5210403-5212137 REVERSE LENGTH=295	0	7	1	0	5	0	0	1	0	0	0
AT5G01600.1	|ATFER1, FER1 | ferretin 1 | chr5:228149-229594 REVERSE LENGTH=255	0	0	1	0	0	2	0	0	0	0	0
AT2G18040.1	|PIN1AT | peptidylprolyl cis/trans isomerase, NIMA-interacting 1 | chr2:7842346-7843537 FORWARD LENGTH=119	0	5	2	0	0	3	0	2	0	1	0
AT2G47940.1	|DEGP2 | DEGP protease 2 | chr2:19618372-19622164 REVERSE LENGTH=607	0	7	2	0	4	2	0	5	0	0	0
AT5G08610.1	| | P-loop containing nucleoside triphosphate hydrolases superfamily protein | chr5:2790341-2794059 FORWARD LENGTH=850	0	0	0	0	0	0	0	0	0	0	0
AT3G26070.1	| | Plastid-lipid associated protein PAP / fibrillin family protein | chr3:9526904-9528199 FORWARD LENGTH=242	0	1	1	0	0	1	0	0	1	0	0
AT1G15500.1	|ATNTT2 | TLC ATP/ADP transporter | chr1:5326426-5328688 FORWARD LENGTH=618	0	0	0	0	0	0	0	0	0	0	0
AT1G06670.1	|NIH | nuclear DEIH-boxhelicase | chr1:2040567-2047333 FORWARD LENGTH=1576	0	1	3	0	1	1	1	1	0	0	0
AT1G78230.1	| | Outer arm dynein light chain 1 protein | chr1:29430226-29432516 FORWARD LENGTH=681	0	0	0	0	0	2	0	0	0	1	0
AT2G38770.1	|EMB2765 | P-loop containing nucleoside triphosphate hydrolases superfamily protein | chr2:16203185-16210253 REVERSE LENGTH=1509	0	0	0	0	1	0	0	0	0	0	0
AT1G80600.1	|WIN1 | HOPW1-1-interacting 1 | chr1:30298675-30300513 REVERSE LENGTH=457	0	2	1	0	2	3	0	0	0	0	0
AT5G20080.1	| | FAD/0D(P)-binding oxidoreductase | chr5:6782708-6786360 FORWARD LENGTH=328	0	0	0	0	0	0	0	0	0	1	0
AT1G10940.1 (+1)	|ASK1, SNRK2-4, SNRK2.4, SRK2A | Protein ki0se superfamily protein | chr1:3656050-3658170 REVERSE LENGTH=363	0	3	0	0	2	1	0	0	0	0	0
AT3G15840.1	|PIFI | post-illumi0tion chlorophyll fluorescence increase | chr3:5356782-5358418 REVERSE LENGTH=268	0	3	0	0	3	1	0	4	0	1	0
AT3G11820.2	|SYP121, AT-SYR1, ATSYP121, SYR1, ATSYR1, PEN1 | syntaxin of plants 121 | chr3:3729540-3730775 REVERSE LENGTH=315	0	1	2	0	2	2	0	0	0	0	0
AT5G05730.1	|ASA1, TRP5, AMT1, WEI2, JDL1 | anthranilate synthase alpha subunit 1 | chr5:1719740-1722811 REVERSE LENGTH=595	0	3	0	0	7	3	0	2	1	0	0
AT1G71820.1	|SEC6 | SEC6 | chr1:27010022-27016745 FORWARD LENGTH=752	0	1	0	0	10	0	0	0	0	0	0
AT3G17820.1	|ATGSKB6, GLN1.3, GLN1;3 | glutamine synthetase 1.3 | chr3:6097503-6099408 FORWARD LENGTH=354	0	2	4	0	2	2	0	4	2	0	0
AT4G35260.1	|IDH1, IDH-I | isocitrate dehydroge0se 1 | chr4:16774494-16776233 REVERSE LENGTH=367	0	0	0	0	3	2	0	0	0	0	1
AT5G19320.1	|RANGAP2 | RAN GTPase activating protein 2 | chr5:6505310-6506947 REVERSE LENGTH=545	0	1	0	0	0	0	0	0	0	0	1
AT3G62120.1 (+1)	| | Class II aaRS and biotin synthetases superfamily protein | chr3:23001227-23003849 REVERSE LENGTH=530	0	2	5	0	3	0	0	0	0	0	0
AT5G08450.1 (+2)	| | CONTAINS InterPro DOMAIN/s: Histone deacetylation protein Rxt3 (InterPro:IPR013951); Has 34444 Blast hits to 20801 proteins in 1175 species: Archae - 64; Bacteria - 2390; Metazoa - 15568; Fungi - 3729; Plants - 1886; Viruses - 208; Other Eukaryotes - 10599 (source: NCBI BLink). | chr5:2727970-2732572 REVERSE LENGTH=918	0	1	0	0	0	0	0	0	0	0	0
AT1G19360.1	| | Nucleotide-diphospho-sugar transferase family protein | chr1:6690672-6692211 REVERSE LENGTH=428	0	0	0	1	0	0	0	0	0	1	0
AT2G29560.1	|ENOC | cytosolic enolase | chr2:12646635-12649694 FORWARD LENGTH=475	0	0	0	0	1	0	1	1	1	0	0
AT4G16760.1	|ACX1, ATACX1 | acyl-CoA oxidase 1 | chr4:9424930-9428689 REVERSE LENGTH=664	0	0	0	0	1	0	0	5	0	0	0
AT1G15270.1	| | Translation machinery associated TMA7 | chr1:5250833-5252020 REVERSE LENGTH=64	0	1	0	0	0	0	0	2	0	1	2
AT3G07020.1 (+1)	| | UDP-Glycosyltransferase superfamily protein | chr3:2217841-2221590 REVERSE LENGTH=637	0	0	0	0	3	0	0	1	0	0	0
AT1G09490.1	| | 0D(P)-binding Rossmann-fold superfamily protein | chr1:3064172-3065815 FORWARD LENGTH=322	0	6	0	0	4	2	0	1	0	0	0
AT4G30560.1	|ATCNGC9, CNGC9 | cyclic nucleotide gated channel 9 | chr4:14926974-14929681 REVERSE LENGTH=733	0	0	0	1	0	0	0	0	0	0	1
AT1G03060.1	|SPI | Beige/BEACH domain ;WD domain, G-beta repeat protein | chr1:712971-726891 REVERSE LENGTH=3601	0	0	0	0	0	2	0	1	0	0	1
AT1G07810.1	|ECA1, ATECA1, ACA3 | ER-type Ca2+-ATPase 1 | chr1:2416681-2420572 FORWARD LENGTH=1061	0	0	0	0	0	0	0	0	0	1	0
AT4G10320.1	| | tR0 synthetase class I (I, L, M and V) family protein | chr4:6397526-6404509 REVERSE LENGTH=1190	0	1	6	0	5	2	0	3	0	0	0
AT3G44720.1	|ADT4 | aroge0te dehydratase 4 | chr3:16271759-16273033 FORWARD LENGTH=424	0	2	2	0	0	0	0	1	0	0	0
AT4G33680.1	|AGD2 | Pyridoxal phosphate (PLP)-dependent transferases superfamily protein | chr4:16171847-16174630 REVERSE LENGTH=461	0	2	3	0	4	9	0	4	0	3	0
AT1G65590.1	|HEXO3, ATHEX1 | beta-hexosaminidase 3 | chr1:24385996-24390989 FORWARD LENGTH=535	0	0	1	1	1	0	0	2	0	4	0
AT3G07320.1	| | O-Glycosyl hydrolases family 17 protein | chr3:2332324-2333925 REVERSE LENGTH=460	0	0	0	0	0	0	1	0	0	1	0
AT2G45640.1	|SAP18, ATSAP18 | SIN3 associated polypeptide P18 | chr2:18799881-18801323 REVERSE LENGTH=152	0	0	0	0	0	0	0	0	0	2	0
AT1G16890.2	|UBC36, UBC13B | ubiquitin-conjugating enzyme 36 | chr1:5776550-5778327 REVERSE LENGTH=153	0	3	1	0	0	2	0	0	0	0	0
AT2G39330.1	|JAL23 | jacalin-related lectin 23 | chr2:16419787-16421573 REVERSE LENGTH=459	0	0	0	0	0	0	1	0	0	0	0
AT4G16830.1	| | Hyaluro0n / mR0 binding family | chr4:9470621-9472308 FORWARD LENGTH=355	0	0	0	0	0	1	1	1	1	0	0
AT3G02830.1	|ZFN1 | zinc finger protein 1 | chr3:614075-615916 FORWARD LENGTH=397	0	2	0	0	0	0	0	0	0	0	0
AT2G29570.1	|PC02, ATPC02 | proliferating cell nuclear antigen 2 | chr2:12650139-12651598 REVERSE LENGTH=264	0	0	0	0	1	0	0	0	0	0	0
AT1G52030.1 (+1)	|MBP2, MBP1.2, F-ATMBP | myrosi0se-binding protein 2 | chr1:19346090-19348282 REVERSE LENGTH=642	0	0	0	0	0	0	0	2	0	0	0
AT2G33340.1 (+1)	|MAC3B | MOS4-associated complex 3B | chr2:14126584-14131000 REVERSE LENGTH=525	0	0	0	0	2	0	0	0	0	5	0
AT2G14260.1	|PIP | proline iminopeptidase | chr2:6041441-6043869 REVERSE LENGTH=380	0	0	0	0	0	0	0	0	0	0	0
AT3G18370.1	|SYTF, ATSYTF, NTMC2TYPE3, NTMC2T3 | C2 domain-containing protein | chr3:6306362-6310256 FORWARD LENGTH=815	0	6	0	0	0	0	0	0	0	0	0
AT3G05350.1	| | Metallopeptidase M24 family protein | chr3:1527103-1533843 REVERSE LENGTH=710	0	1	0	0	0	0	0	4	0	0	0
AT4G39180.1 (+1)	|SEC14, ATSEC14 | Sec14p-like phosphatidylinositol transfer family protein | chr4:18244006-18246673 REVERSE LENGTH=554	0	0	0	0	0	0	0	3	0	1	0
AT1G34260.1	|FAB1D | FORMS APLOID AND BINUCLEATE CELLS 1A | chr1:12485967-12491799 FORWARD LENGTH=1456	0	1	1	1	0	0	1	0	0	0	0
AT5G65840.1	| | Thioredoxin superfamily protein | chr5:26344097-26346057 REVERSE LENGTH=275	0	8	0	0	6	0	0	2	0	0	0
AT5G13710.1 (+1)	|SMT1, CPH | sterol methyltransferase 1 | chr5:4424048-4426866 REVERSE LENGTH=336	0	0	0	0	0	0	1	0	0	0	1
AT1G35160.1	|GRF4, 14-3-3PHI, GF14 PHI | GF14 protein phi chain | chr1:12867264-12868514 FORWARD LENGTH=267	0	0	11	0	13	13	0	0	0	0	0
AT1G79530.1	|GAPCP-1 | glyceraldehyde-3-phosphate dehydroge0se of plastid 1 | chr1:29916232-29919088 REVERSE LENGTH=422	0	36	0	0	0	5	0	0	0	0	0
AT5G39320.1	| | UDP-glucose 6-dehydroge0se family protein | chr5:15743254-15744696 FORWARD LENGTH=480	0	18	0	1	0	0	0	9	0	0	0
AT4G23630.1	|BTI1, RTNLB1 | VIRB2-interacting protein 1 | chr4:12318070-12319574 FORWARD LENGTH=275	0	2	0	0	12	0	0	2	0	0	0
AT1G74040.1	|IMS1, MAML-3, IPMS2 | 2-isopropylmalate synthase 1 | chr1:27842258-27845566 FORWARD LENGTH=631	0	26	13	0	14	5	1	11	2	0	0
AT3G14990.1	| | Class I glutamine amidotransferase-like superfamily protein | chr3:5047510-5049621 FORWARD LENGTH=392	0	13	2	0	20	4	0	8	0	0	0
AT1G52600.1	| | Peptidase S24/S26A/S26B/S26C family protein | chr1:19590612-19592486 FORWARD LENGTH=180	0	0	0	0	10	1	0	0	0	0	0
AT5G45930.1	|CHLI2, CHL I2, CHLI-2 | magnesium chelatase i2 | chr5:18628095-18629565 FORWARD LENGTH=418	0	7	0	0	0	0	0	0	0	2	0
AT5G11670.1	|AT0DP-ME2, 0DP-ME2 | 0DP-malic enzyme 2 | chr5:3754456-3758040 FORWARD LENGTH=588	0	8	10	0	14	9	1	2	0	0	0
AT4G09570.1	|CPK4, ATCPK4 | calcium-dependent protein ki0se 4 | chr4:6049560-6052184 FORWARD LENGTH=501	0	15	3	4	2	1	0	4	0	0	0
AT4G14040.1	|EDA38, SBP2 | selenium-binding protein 2 | chr4:8100691-8102828 REVERSE LENGTH=487	0	10	4	0	25	11	0	11	0	0	0
AT1G48630.1	|RACK1B_AT | receptor for activated C ki0se 1B | chr1:17981977-17983268 REVERSE LENGTH=326	0	11	8	0	7	0	0	9	0	0	0
AT5G65620.1	| | Zincin-like metalloproteases family protein | chr5:26221951-26225784 FORWARD LENGTH=791	0	21	7	1	8	5	0	4	0	0	0
AT1G49340.1 (+1)	|ATPI4K ALPHA | Phosphatidylinositol 3- and 4-ki0se family protein | chr1:18252355-18263967 FORWARD LENGTH=2028	0	2	2	0	0	0	0	1	0	0	0
AT3G09830.1 (+1)	| | Protein ki0se superfamily protein | chr3:3017199-3018696 FORWARD LENGTH=418	0	4	7	0	0	2	0	0	0	0	0
AT4G21180.1	|ATERDJ2B | D0J / Sec63 Brl domains-containing protein | chr4:11289337-11292179 FORWARD LENGTH=661	0	0	0	0	6	1	0	0	0	0	0
AT5G64300.1	|ATGCH, GCH, ATRIBA1, RFD1 | GTP cyclohydrolase II | chr5:25718459-25720790 FORWARD LENGTH=543	0	3	1	0	2	1	2	0	0	1	0
AT1G76080.1	|ATCDSP32, CDSP32 | chloroplastic drought-induced stress protein of 32 kD | chr1:28548063-28549348 REVERSE LENGTH=302	0	11	0	0	23	3	0	11	0	0	2
AT5G02290.1 (+1)	|0K | Protein ki0se superfamily protein | chr5:470387-472397 REVERSE LENGTH=389	0	0	7	0	3	2	0	0	0	0	0
AT5G11720.1	| | Glycosyl hydrolases family 31 protein | chr5:3776840-3780025 FORWARD LENGTH=902	0	3	1	0	11	4	5	11	0	4	0
AT2G43630.1	| | FUNCTIONS IN: molecular_function unknown; INVOLVED IN: biological_process unknown; LOCATED IN: chloroplast thylakoid membrane, chloroplast, nucleus, chloroplast envelope; EXPRESSED IN: 22 plant structures; EXPRESSED DURING: 13 growth stages; BEST Arabidopsis thalia0 protein match is: glycine-rich protein (TAIR:AT3G59640.2); Has 67 Blast hits to 67 proteins in 20 species: Archae - 0; Bacteria …	0	2	0	0	4	0	0	0	0	0	0
AT4G17520.1	| | Hyaluro0n / mR0 binding family | chr4:9771496-9773313 FORWARD LENGTH=360	0	0	0	0	2	0	4	0	0	3	0
AT2G39960.1	| | Microsomal sig0l peptidase 25 kDa subunit (SPC25) | chr2:16681666-16683491 REVERSE LENGTH=192	0	0	0	0	4	2	0	0	0	0	0
AT4G25130.1	|PMSR4 | peptide met sulfoxide reductase 4 | chr4:12898802-12899998 REVERSE LENGTH=258	0	14	4	0	8	2	1	9	0	2	1
AT1G09310.1	| | Protein of unknown function, DUF538 | chr1:3009109-3009648 FORWARD LENGTH=179	0	1	4	0	9	2	0	3	0	2	1
AT1G23080.3	|PIN7 | Auxin efflux carrier family protein | chr1:8180768-8183406 REVERSE LENGTH=615	0	12	4	0	0	0	0	0	0	0	1
AT3G28040.1	| | Leucine-rich receptor-like protein ki0se family protein | chr3:10435139-10438268 FORWARD LENGTH=1016	0	2	0	0	8	1	0	0	0	0	0
AT3G01910.1	|SOX, AT-SO, AtSO | sulfite oxidase | chr3:314919-317274 REVERSE LENGTH=393	0	2	5	0	9	7	0	6	0	2	0
AT1G04430.1 (+1)	| | S-adenosyl-L-methionine-dependent methyltransferases superfamily protein | chr1:1198860-1201301 FORWARD LENGTH=623	0	7	2	0	0	0	0	0	0	0	0
AT2G01320.1 (+3)	| | ABC-2 type transporter family protein | chr2:154669-158063 REVERSE LENGTH=725	0	0	0	0	0	0	0	0	0	0	0
AT4G38680.1	|GRP2, CSDP2, CSP2, ATCSP2 | glycine rich protein 2 | chr4:18072240-18072851 REVERSE LENGTH=203	0	5	3	0	14	1	0	6	1	1	0
AT1G29880.1	| | glycyl-tR0 synthetase / glycine--tR0 ligase | chr1:10459662-10462781 REVERSE LENGTH=729	0	1	0	0	15	10	0	5	0	0	0
AT4G14030.1 (+1)	|SBP1 | selenium-binding protein 1 | chr4:8098121-8100165 REVERSE LENGTH=490	0	6	0	0	15	4	0	10	0	0	0
AT3G09260.1	|PYK10, PSR3.1, BGLU23, LEB | Glycosyl hydrolase superfamily protein | chr3:2840657-2843730 REVERSE LENGTH=524	0	0	0	1	0	1	0	0	0	3	0
AT2G20530.1 (+1)	|ATPHB6, PHB6 | prohibitin 6 | chr2:8842300-8843787 FORWARD LENGTH=286	0	1	4	0	0	0	0	0	0	4	0
AT5G48760.1 (+1)	| | Ribosomal protein L13 family protein | chr5:19771315-19772686 REVERSE LENGTH=206	0	0	0	0	0	0	7	4	0	0	0
AT1G03860.1 (+1)	|ATPHB2, PHB2 | prohibitin 2 | chr1:979611-981157 REVERSE LENGTH=286	0	2	0	0	4	3	0	0	0	0	0
AT4G11010.1	|NDPK3 | nucleoside diphosphate ki0se 3 | chr4:6732780-6734298 REVERSE LENGTH=238	0	0	2	0	5	0	4	4	0	0	0
AT1G22300.1	|GRF10, 14-3-3EPSILON, GF14 EPSILON | general regulatory factor 10 | chr1:7879146-7881103 REVERSE LENGTH=254	0	5	0	0	4	3	0	0	0	0	0
AT5G55660.1	| | DEK domain-containing chromatin associated protein | chr5:22539375-22543142 FORWARD LENGTH=778	0	0	1	0	8	0	0	7	1	0	0
AT2G22170.1	| | Lipase/lipooxyge0se, PLAT/LH2 family protein | chr2:9427010-9427742 REVERSE LENGTH=183	0	4	3	0	6	4	2	3	0	2	1
AT4G28600.1	|NPGR2 | no pollen germi0tion related 2 | chr4:14130046-14132599 FORWARD LENGTH=739	0	2	0	0	5	1	0	0	0	1	0
AT2G41530.1	|ATSFGH, SFGH | S-formylglutathione hydrolase | chr2:17323656-17325430 REVERSE LENGTH=284	0	4	1	0	6	5	0	1	0	1	0
AT1G14345.1	| | 0D(P)-linked oxidoreductase superfamily protein | chr1:4899176-4899766 FORWARD LENGTH=196	0	8	5	0	1	2	0	4	0	0	0
AT5G02240.1	| | 0D(P)-binding Rossmann-fold superfamily protein | chr5:451502-452984 FORWARD LENGTH=253	0	0	0	0	8	0	0	8	1	0	0
AT1G23820.1	|SPDS1 | spermidine synthase 1 | chr1:8420278-8422724 FORWARD LENGTH=378	0	2	8	0	2	5	0	2	0	0	0
AT4G02420.1	| | Conca0valin A-like lectin protein ki0se family protein | chr4:1064363-1066372 REVERSE LENGTH=669	0	6	0	1	0	1	0	0	0	0	0
AT5G09440.1	|EXL4 | EXORDIUM like 4 | chr5:2938397-2939233 FORWARD LENGTH=278	0	1	0	0	0	0	0	2	0	0	0
AT1G21750.1	|ATPDIL1-1, ATPDI5, PDI5, PDIL1-1 | PDI-like 1-1 | chr1:7645767-7648514 FORWARD LENGTH=501	0	0	0	0	6	5	1	3	0	3	0
AT5G24165.1	| | unknown protein; FUNCTIONS IN: molecular_function unknown; INVOLVED IN: biological_process unknown; LOCATED IN: chloroplast; EXPRESSED IN: 22 plant structures; EXPRESSED DURING: 13 growth stages; BEST Arabidopsis thalia0 protein match	0	5	0	0	2	0	2	2	0	1	0
AT4G04910.1	|NSF | AAA-type ATPase family protein | chr4:2489696-2495666 REVERSE LENGTH=742	0	8	0	0	2	2	1	2	0	0	0
AT1G26550.1	| | FKBP-like peptidyl-prolyl cis-trans isomerase family protein | chr1:9171800-9172716 FORWARD LENGTH=142	0	9	1	0	7	1	0	1	0	0	0
AT3G01480.1	|CYP38, ATCYP38 | cyclophilin 38 | chr3:188569-190674 FORWARD LENGTH=437	0	0	2	0	4	9	0	4	1	1	0
AT2G01420.2	|PIN4 | Auxin efflux carrier family protein | chr2:180478-183199 REVERSE LENGTH=616	0	6	0	0	0	0	0	0	0	0	0
AT4G38550.1	| | Arabidopsis phospholipase-like protein (PEARLI 4) family | chr4:18025886-18028546 FORWARD LENGTH=612	0	4	0	0	0	0	0	1	0	0	0
AT5G43830.1	| | Aluminium induced protein with YGL and LRDR motifs | chr5:17622593-17624239 REVERSE LENGTH=251	0	1	2	0	9	4	0	1	0	0	0
AT1G60710.1	|ATB2 | 0D(P)-linked oxidoreductase superfamily protein | chr1:22355073-22356627 REVERSE LENGTH=345	0	4	2	0	8	5	0	1	0	1	0
AT1G17720.1	|ATB BETA | Protein phosphatase 2A, regulatory subunit PR55 | chr1:6093949-6098065 REVERSE LENGTH=501	0	6	0	0	8	3	0	3	0	0	0
AT5G12150.1	| | Rho GTPase activation protein (RhoGAP) with PH domain | chr5:3924393-3930100 REVERSE LENGTH=827	0	0	0	0	0	0	0	1	0	0	0
AT5G03650.1	|SBE2.2 | starch branching enzyme 2.2 | chr5:931924-937470 FORWARD LENGTH=805	0	3	0	0	9	5	1	6	0	0	1
AT1G10200.1	|WLIM1 | GATA type zinc finger transcription factor family protein | chr1:3346677-3347763 REVERSE LENGTH=190	0	15	0	0	4	0	0	3	0	0	0
AT3G57990.1	| | unknown protein; Has 1497 Blast hits to 1323 proteins in 52 species: Archae - 0; Bacteria - 4; Metazoa - 23; Fungi - 34; Plants - 61; Viruses - 0; Other Eukaryotes - 1375 (source: NCBI BLink). | chr3:21470244-21471347 REVERSE LENGTH=367	0	0	0	0	0	0	0	0	0	20	4
AT5G51750.1	|ATSBT1.3, SBT1.3 | subtilase 1.3 | chr5:21020266-21022608 FORWARD LENGTH=780	0	0	0	0	3	1	3	9	0	4	0
AT1G67750.1	| | Pectate lyase family protein | chr1:25401660-25403165 FORWARD LENGTH=408	0	0	0	0	0	0	0	0	0	0	0
AT4G38600.1	|KAK, UPL3 | HEAT repeat ;HECT-domain (ubiquitin-transferase) | chr4:18041503-18049292 REVERSE LENGTH=1888	0	2	1	0	0	1	0	0	0	0	0
AT2G32920.1	|ATPDIL2-3, PDI9, ATPDI9, PDIL2-3 | PDI-like 2-3 | chr2:13962502-13965406 REVERSE LENGTH=440	0	5	0	0	2	3	0	3	0	0	0
AT5G11880.1	| | Pyridoxal-dependent decarboxylase family protein | chr5:3827806-3829942 REVERSE LENGTH=489	0	6	0	0	8	3	0	1	0	0	0
AT3G19240.1	| | Vacuolar import/degradation, Vid27-related protein | chr3:6664383-6666423 FORWARD LENGTH=648	0	0	0	0	2	1	0	0	0	0	1
AT1G12850.1	| | Phosphoglycerate mutase family protein | chr1:4380022-4381577 REVERSE LENGTH=405	0	0	0	0	7	2	0	0	0	0	0
AT2G21170.1	|TIM, PDTPI | triosephosphate isomerase | chr2:9071047-9073106 REVERSE LENGTH=315	0	2	2	0	2	4	1	9	0	0	0
AT4G37980.1	|ELI3-1, ELI3, ATCAD7, CAD7 | elicitor-activated gene 3-1 | chr4:17852670-17854302 FORWARD LENGTH=357	0	6	4	0	0	2	0	4	0	0	0
AT4G11600.1	|ATGPX6, PHGPX, LSC803, GPX6 | glutathione peroxidase 6 | chr4:7010021-7011330 REVERSE LENGTH=232	0	2	0	0	8	0	0	6	0	0	0
AT5G59290.2	|UXS3, ATUXS3 | UDP-glucuronic acid decarboxylase 3 | chr5:23915814-23917998 REVERSE LENGTH=357	0	1	0	1	3	0	0	0	0	0	0
AT4G39460.1 (+1)	|SAMC1, SAMT1 | S-adenosylmethionine carrier 1 | chr4:18356093-18358596 REVERSE LENGTH=325	0	3	8	0	2	2	0	2	1	0	0
AT3G55480.2	|PAT2 | protein affected traf&#64257;cking 2 | chr3:20566372-20571171 REVERSE LENGTH=1115	0	0	0	0	2	0	0	0	0	0	0
AT2G31570.1	|ATGPX2, GPX2 | glutathione peroxidase 2 | chr2:13438211-13439775 REVERSE LENGTH=169	0	7	0	0	7	2	0	6	0	0	0
AT5G37780.2	|CAM1, TCH1, ACAM-1 | calmodulin 1 | chr5:15004769-15006117 REVERSE LENGTH=164	0	4	2	0	0	2	0	2	0	0	0
AT2G45470.1	|FLA8, AGP8 | FASCICLIN-like arabinogalactan protein 8 | chr2:18742797-18744059 REVERSE LENGTH=420	0	6	1	0	3	7	1	2	0	2	0
AT1G14000.1	|VIK | VH1-interacting ki0se | chr1:4797606-4800043 FORWARD LENGTH=438	0	4	0	0	1	0	0	3	0	1	0
AT4G35630.1	|PSAT | phosphoserine aminotransferase | chr4:16904205-16905497 FORWARD LENGTH=430	0	0	1	0	0	8	0	0	0	0	0
AT5G58490.1	| | 0D(P)-binding Rossmann-fold superfamily protein | chr5:23643068-23644455 FORWARD LENGTH=324	0	8	4	0	2	0	0	0	0	0	0
AT5G14910.1	| | Heavy metal transport/detoxification superfamily protein | chr5:4823815-4825196 FORWARD LENGTH=178	0	0	0	0	0	0	1	6	0	2	0
[truncated: 289 more rows]
